# Supplementary material for: A Subset of Microsatellite Unstable Cancer Genomes Prone to Short Insertions over Deletions Is Associated with Elevated Anticancer Immunity
Source: Genes (Basel). 2024 Jun 12;15(6):770. doi: 10.3390/genes15060770 (PMC11202581; doi:10.3390/genes15060770)
Supplement: Supplementary file 1 [file genes-15-00770-s001.zip]

Archive with 12 entries (11 files):
- genes-3037846-supplementary/
- genes-3037846-supplementary/figure_s1.tif
- genes-3037846-supplementary/figure_s2.tif
- genes-3037846-supplementary/figure_s3.tif
- genes-3037846-supplementary/figure_s4.tif
- genes-3037846-supplementary/figure_s5.tif
- genes-3037846-supplementary/figure_s6.tif
- genes-3037846-supplementary/figure_s7.tif
- genes-3037846-supplementary/Supplementary Table S1.xlsx
- genes-3037846-supplementary/Supplementary Table S2.xlsx
- genes-3037846-supplementary/Supplementary Table S3.xlsx
- genes-3037846-supplementary/Supplementary Table S4.xlsx
