# Supplementary material for: A Subset of Microsatellite Unstable Cancer Genomes Prone to Short Insertions over Deletions Is Associated with Elevated Anticancer Immunity
Source: Genes (Basel). 2024 Jun 12;15(6):770. doi: 10.3390/genes15060770 (PMC11202581; doi:10.3390/genes15060770)
Supplement: Supplementary file 1 [file genes-15-00770-s001.zip › genes-3037846-supplementary/Supplementary Table S1.xlsx]

## Sheet: SupplementaryTable1
Table S1. Abundance of all SBS signatures
Sample	SBS1	SBS2	SBS3	SBS4	SBS5	SBS6	SBS7a	SBS7b	SBS7c	SBS7d	SBS8	SBS9	SBS10a	SBS10b	SBS11	SBS12	SBS13	SBS14	SBS15	SBS16	SBS17a	SBS17b	SBS18	SBS19	SBS20	SBS21	SBS22	SBS23	SBS24	SBS25	SBS26	SBS27	SBS28	SBS29	SBS30	SBS31	SBS32	SBS33	SBS34	SBS35	SBS36	SBS37	SBS38	SBS39	SBS40	SBS41	SBS42	SBS43	SBS44
TCGA-5M-AAT6	0.628616	0	0	0	0	0	0	0	0	0	0	0	0	0	0	0	0	0	0.25519	0	0	0	0	0	0	0	0	0	0	0	0	0	0	0	0	0	0	0	0	0	0	0	0	0	0	0	0	0	0
TCGA-A5-A0G1	0.276681	0	0	0	0	0.0816023	0	0	0	0	0.0692636	0	0	0.140804	0	0	0	0.152445	0.197789	0	0	0	0	0	0	0	0	0	0	0	0	0	0	0	0	0	0	0	0	0	0	0	0	0	0	0	0	0	0
TCGA-A5-A0G2	0.410496	0	0	0	0	0	0	0	0	0	0	0	0	0.297771	0	0	0	0.0817553	0.206093	0	0	0	0	0	0	0	0	0	0	0	0	0	0	0	0	0	0	0	0	0	0	0	0	0	0	0	0	0	0
TCGA-A5-A0G9	0.354648	0	0	0	0	0	0	0	0	0	0.10496	0	0	0.173429	0	0	0	0	0.212673	0	0	0	0	0	0	0	0	0	0	0	0	0	0	0	0	0	0	0	0	0	0	0	0	0	0	0	0	0	0
TCGA-A5-A0GA	0.44143	0	0	0	0	0	0	0	0	0	0	0	0	0.153098	0	0	0	0	0.205482	0	0	0	0	0	0.080363	0	0	0	0	0	0	0	0	0	0	0	0	0	0	0	0	0	0	0	0	0	0	0	0
TCGA-A5-A0GB	0.429127	0	0	0	0	0.064955	0	0	0	0	0	0	0	0	0	0	0	0	0.298111	0	0	0	0	0	0.065117	0	0	0	0	0	0.0635582	0	0	0	0	0	0	0	0	0	0	0	0	0	0	0	0	0	0
TCGA-A5-A0GH	0.602651	0	0	0	0	0	0	0	0	0	0	0	0	0	0	0	0	0	0.192538	0	0	0	0	0	0	0	0	0	0	0	0	0	0	0	0	0	0	0	0	0	0	0	0	0	0	0	0	0	0
TCGA-A5-A0GI	0.476295	0	0	0	0	0.0649604	0	0	0	0	0	0	0	0.0896697	0	0	0	0	0.144771	0	0	0	0	0	0.0842171	0.0640875	0	0	0	0	0	0	0	0	0	0	0	0	0	0	0	0	0	0	0	0	0	0	0
TCGA-A5-A0GW	0.597299	0	0	0	0	0.0776745	0	0	0	0	0	0	0	0	0	0	0	0	0.115832	0	0	0	0	0	0	0	0	0	0	0	0	0	0	0	0	0	0	0	0	0	0	0	0	0	0	0	0	0	0
TCGA-A5-A0VP	0.824395	0	0	0	0	0	0	0	0	0	0	0	0	0.0760382	0	0	0	0	0.0863002	0	0	0	0	0	0	0	0	0	0	0	0	0	0	0	0	0	0	0	0	0	0	0	0	0	0	0	0	0	0
TCGA-A5-A0VQ	0.535463	0	0	0	0	0.215793	0	0	0	0	0	0	0	0	0	0	0	0	0.108623	0	0	0	0	0	0	0	0	0	0	0	0	0	0	0	0	0	0	0	0	0	0	0	0	0	0	0	0	0	0
TCGA-A5-A1OF	0.349975	0	0	0	0	0	0	0	0	0	0	0	0	0.0894217	0	0	0	0.146207	0.326465	0	0	0	0	0	0	0	0	0	0	0	0	0	0	0	0	0	0	0	0	0	0	0	0	0	0	0	0	0	0
TCGA-A5-A2K3	0.811688	0	0	0	0	0	0	0	0	0	0	0	0	0.0698785	0	0	0	0	0.10615	0	0	0	0	0	0	0	0	0	0	0	0	0	0	0	0	0	0	0	0	0	0	0	0	0	0	0	0	0	0
TCGA-A5-A2K5	0.11077	0	0	0	0	0	0	0	0	0	0	0	0.0889061	0.7512	0	0	0	0	0	0	0	0	0	0	0	0	0	0	0	0	0	0	0	0	0	0	0	0	0	0	0	0	0	0	0	0	0	0	0
TCGA-A5-A2K7	0.62896	0	0	0	0	0	0	0	0	0	0	0	0	0	0	0	0	0	0.151922	0	0	0	0	0	0	0	0	0	0	0	0	0	0	0	0	0	0	0	0	0	0	0	0	0	0	0	0	0	0.0992542
TCGA-A6-2686	0.548487	0	0	0	0	0	0	0	0	0	0	0	0	0.0683751	0	0	0	0	0.276704	0	0	0	0	0	0	0	0	0	0	0	0	0	0	0	0	0	0	0	0	0	0	0	0	0	0	0	0	0	0
TCGA-A6-5661	0.574188	0	0	0	0	0	0	0	0	0	0	0	0	0	0	0	0	0	0.340254	0	0	0	0	0	0	0	0	0	0	0	0	0	0	0	0	0	0	0	0	0	0	0	0	0	0	0	0	0	0
TCGA-A6-5665	0.497007	0	0	0	0	0	0	0	0	0	0	0	0	0	0	0	0	0	0.26598	0	0	0	0	0	0	0.134327	0	0	0	0	0	0	0	0	0	0	0	0	0	0	0	0	0	0	0	0	0	0	0
TCGA-A6-6653	0.719933	0	0	0	0	0	0	0	0	0	0	0	0	0.071828	0	0	0	0	0.10018	0	0	0	0	0	0	0	0	0	0	0	0	0	0	0	0	0	0	0	0	0	0	0	0	0	0	0	0	0	0
TCGA-A6-A565	0.60506	0	0	0	0	0	0	0	0	0	0	0	0	0	0	0	0	0	0.262646	0	0	0	0	0	0	0	0	0	0	0	0	0	0	0	0	0	0	0	0	0	0	0	0	0	0	0	0	0	0
TCGA-AA-3492	0.492354	0	0	0	0	0	0	0	0	0	0	0	0	0	0	0	0	0	0.375483	0	0	0	0	0	0	0	0	0	0	0	0.0733075	0	0	0	0	0	0	0	0	0	0	0	0	0	0	0	0	0	0
TCGA-AA-3663	0.32683	0	0	0	0	0	0	0	0	0	0	0	0	0	0	0	0	0	0.309921	0	0	0	0	0	0	0.0812269	0	0	0	0	0.149903	0	0	0	0	0	0	0	0	0	0	0	0	0	0	0	0	0	0
TCGA-AA-3713	0.4873	0	0	0	0	0	0	0	0	0	0	0	0	0	0	0	0	0	0.489423	0	0	0	0	0	0	0	0	0	0	0	0	0	0	0	0	0	0	0	0	0	0	0	0	0	0	0	0	0	0
TCGA-AA-3715	0.280683	0	0	0	0	0	0	0	0	0	0	0	0	0.0730966	0	0	0	0	0.487263	0	0	0	0	0	0	0	0	0	0	0	0.0945206	0	0	0	0	0	0	0	0	0	0	0	0	0	0	0	0	0	0
TCGA-AA-3811	0.468825	0	0	0	0	0	0	0	0	0	0	0	0	0	0	0	0	0	0.295049	0	0	0	0	0	0	0	0	0	0	0	0.140737	0	0	0	0	0	0	0	0	0	0	0	0	0	0	0	0	0	0
TCGA-AA-3821	0.542073	0	0	0	0	0	0	0	0	0	0	0	0	0	0	0	0	0	0.446144	0	0	0	0	0	0	0	0	0	0	0	0	0	0	0	0	0	0	0	0	0	0	0	0	0	0	0	0	0	0
TCGA-AA-3833	0.530309	0	0	0	0	0	0	0	0	0	0	0	0	0	0	0	0	0	0.375526	0	0	0	0	0	0	0	0	0	0	0	0	0	0	0	0	0	0	0	0	0	0	0	0	0	0	0	0	0	0
TCGA-AA-3845	0.531249	0	0	0	0	0	0	0	0	0	0	0	0	0.0817618	0	0	0	0	0.201222	0	0	0	0	0	0	0	0	0	0	0	0	0	0	0	0	0	0	0	0	0	0	0	0	0	0	0	0	0	0
TCGA-AA-3864	0.702733	0	0	0	0	0	0	0	0	0	0	0	0	0	0	0	0	0	0.285952	0	0	0	0	0	0	0	0	0	0	0	0	0	0	0	0	0	0	0	0	0	0	0	0	0	0	0	0	0	0
TCGA-AA-3877	0.667182	0	0	0	0	0	0	0	0	0	0	0	0	0.134345	0	0	0	0	0.121624	0	0	0	0	0	0	0	0	0	0	0	0	0	0	0	0	0	0	0	0	0	0	0	0	0	0	0	0	0	0
TCGA-AA-3947	0.38568	0	0	0	0	0	0	0	0	0	0	0	0	0	0	0	0	0	0.467207	0	0	0	0	0	0	0	0	0	0	0	0.0628888	0	0	0	0	0	0	0	0	0	0	0	0	0	0	0	0	0	0
TCGA-AA-3949	0.284539	0	0	0	0	0	0	0	0	0	0	0	0	0	0	0	0	0	0.715461	0	0	0	0	0	0	0	0	0	0	0	0	0	0	0	0	0	0	0	0	0	0	0	0	0	0	0	0	0	0
TCGA-AA-3966	0.460611	0	0	0	0	0	0	0	0	0	0	0	0	0	0	0	0	0	0.311229	0	0	0	0	0	0	0	0	0	0	0	0.141088	0	0	0	0	0	0	0	0	0	0	0	0	0	0	0	0	0	0
TCGA-AA-3984	0.132323	0	0	0	0	0	0	0	0	0	0	0	0	0.856346	0	0	0	0	0	0	0	0	0	0	0	0	0	0	0	0	0	0	0	0	0	0	0	0	0	0	0	0	0	0	0	0	0	0	0
TCGA-AA-A010	0.157985	0	0	0	0	0	0	0	0	0	0	0	0.0860637	0.611622	0	0	0	0	0.14433	0	0	0	0	0	0	0	0	0	0	0	0	0	0	0	0	0	0	0	0	0	0	0	0	0	0	0	0	0	0
TCGA-AA-A01P	0.592731	0	0	0	0	0	0	0	0	0	0	0	0	0	0	0	0	0	0.274399	0	0	0	0	0	0	0	0	0	0	0	0	0	0	0	0	0	0	0	0	0	0	0	0	0	0	0	0	0	0
TCGA-AA-A01R	0.731544	0	0	0	0	0	0	0	0	0	0	0	0	0	0	0	0	0	0.205562	0	0	0	0	0	0	0	0	0	0	0	0	0	0	0	0	0	0	0	0	0	0	0	0	0	0	0	0	0	0
TCGA-AD-5900	0.496807	0	0	0	0	0	0	0	0	0	0	0	0	0.0842847	0	0	0	0	0.376713	0	0	0	0	0	0	0	0	0	0	0	0	0	0	0	0	0	0	0	0	0	0	0	0	0	0	0	0	0	0
TCGA-AD-6889	0.47474	0	0	0	0	0	0	0	0	0	0	0	0	0	0	0	0	0	0.317561	0	0	0	0	0	0	0	0	0	0	0	0	0	0	0	0	0	0	0	0	0	0	0	0	0	0	0	0	0	0
TCGA-AD-6895	0.440322	0	0	0	0	0	0	0	0	0	0	0	0	0.0835116	0	0	0	0	0.367576	0	0	0	0	0	0	0	0	0	0	0	0	0	0	0	0	0	0	0	0	0	0	0	0	0	0	0	0	0	0
TCGA-AD-6964	0.306356	0	0	0	0	0.0791003	0	0	0	0	0	0	0	0	0	0	0	0	0.281537	0	0	0	0	0	0	0.130452	0	0	0	0	0.0765841	0	0	0	0	0	0	0	0	0	0	0	0	0	0	0	0	0	0
TCGA-AD-A5EJ	0.523646	0	0	0	0	0	0	0	0	0	0	0	0	0	0	0	0	0	0.311575	0	0	0	0	0	0	0	0	0	0	0	0	0	0	0	0	0	0	0	0	0	0	0	0	0	0	0	0	0	0
TCGA-AG-3892	0.117073	0	0	0	0	0	0	0	0	0	0	0	0.130086	0.710059	0	0	0	0	0	0	0	0	0	0	0	0	0	0	0	0	0	0	0	0	0	0	0	0	0	0	0	0	0	0	0	0	0	0	0
TCGA-AG-A002	0.0805444	0	0	0	0	0	0	0	0	0	0	0	0.0958274	0.823628	0	0	0	0	0	0	0	0	0	0	0	0	0	0	0	0	0	0	0	0	0	0	0	0	0	0	0	0	0	0	0	0	0	0	0
TCGA-AG-A02N	0.772465	0	0	0	0	0	0	0	0	0	0	0	0	0.0831069	0	0	0	0	0.144428	0	0	0	0	0	0	0	0	0	0	0	0	0	0	0	0	0	0	0	0	0	0	0	0	0	0	0	0	0	0
TCGA-AJ-A23O	0.270045	0	0	0	0	0.0983346	0	0	0	0	0	0	0	0.102897	0	0	0	0	0.113101	0	0	0	0	0	0	0	0	0	0	0	0	0	0	0	0	0	0	0	0	0	0	0	0	0	0	0	0	0	0
TCGA-AJ-A2QO	0.485251	0	0	0	0	0	0	0	0	0	0	0	0	0	0	0	0	0	0.236926	0	0	0	0	0	0	0	0	0	0	0	0.0806148	0	0	0	0	0	0	0	0	0	0	0	0	0	0	0	0	0	0
TCGA-AJ-A3BG	0.828561	0	0	0	0	0	0	0	0	0	0	0	0	0.0642574	0	0	0	0	0.107181	0	0	0	0	0	0	0	0	0	0	0	0	0	0	0	0	0	0	0	0	0	0	0	0	0	0	0	0	0	0
TCGA-AJ-A3BH	0.702775	0	0	0	0	0	0	0	0	0	0	0	0	0	0	0	0	0	0.290416	0	0	0	0	0	0	0	0	0	0	0	0	0	0	0	0	0	0	0	0	0	0	0	0	0	0	0	0	0	0
TCGA-AJ-A3EK	0.335465	0	0	0	0	0	0	0	0	0	0	0	0	0.241152	0	0	0	0.0849142	0.206379	0	0	0	0	0	0	0	0	0	0	0	0	0	0	0	0	0	0	0	0	0	0	0	0	0	0	0	0	0	0
TCGA-AJ-A3EL	0.177195	0	0	0	0	0	0	0	0	0	0	0	0	0.745601	0	0	0	0	0	0	0	0	0	0	0	0	0	0	0	0	0	0	0	0	0	0	0	0	0	0	0	0	0	0	0	0	0	0	0
TCGA-AJ-A3OJ	0.761182	0	0	0	0	0	0	0	0	0	0	0	0	0.0677926	0	0	0	0	0.10444	0	0	0	0	0	0	0	0	0	0	0	0	0	0	0	0	0	0	0	0	0	0	0	0	0	0	0	0	0	0
TCGA-AJ-A3OL	0.714393	0	0	0	0	0	0	0	0	0	0	0	0	0	0	0	0	0	0	0	0	0	0	0	0	0	0	0	0	0	0	0	0	0	0	0	0	0	0	0	0	0	0	0	0	0	0	0	0.0903108
TCGA-AJ-A5DW	0.0892906	0	0	0	0	0	0	0	0	0	0	0	0.141153	0.769557	0	0	0	0	0	0	0	0	0	0	0	0	0	0	0	0	0	0	0	0	0	0	0	0	0	0	0	0	0	0	0	0	0	0	0
TCGA-AJ-A8CT	0.927864	0	0	0	0	0	0	0	0	0	0	0	0	0	0	0	0	0	0	0	0	0	0	0	0	0	0	0	0	0	0	0	0	0	0	0	0	0	0	0	0	0	0	0	0	0	0	0	0
TCGA-AJ-A8CV	0.463763	0	0	0	0	0.240343	0	0	0	0	0	0	0	0	0	0	0	0	0.095551	0	0	0	0	0	0	0	0	0	0	0	0.0969789	0	0	0	0	0	0	0	0	0	0	0	0	0	0	0	0	0	0
TCGA-AJ-A8CW	0.561736	0	0	0	0	0	0	0	0	0	0	0	0	0.112558	0	0	0	0	0.202539	0	0	0	0	0	0	0	0	0	0	0	0	0	0	0	0	0	0	0	0	0	0	0	0	0	0	0	0	0	0
TCGA-AM-5821	0.416662	0	0	0	0	0	0	0	0	0	0	0	0	0	0	0	0	0	0.512315	0	0	0	0	0	0	0	0	0	0	0	0	0	0	0	0	0	0	0	0	0	0	0	0	0	0	0	0	0	0
TCGA-AP-A051	0.422174	0	0	0	0	0	0	0	0	0	0	0	0	0	0	0	0	0.159612	0.401663	0	0	0	0	0	0	0	0	0	0	0	0	0	0	0	0	0	0	0	0	0	0	0	0	0	0	0	0	0	0
TCGA-AP-A054	0.205516	0	0	0	0	0	0	0	0	0	0	0	0	0	0	0	0	0	0.133752	0	0	0	0	0	0	0.205416	0	0	0	0	0.334299	0	0	0	0	0	0	0	0	0	0	0	0	0	0	0	0	0	0
TCGA-AP-A056	0.144018	0	0	0	0	0	0	0	0	0	0	0	0	0.845597	0	0	0	0	0	0	0	0	0	0	0	0	0	0	0	0	0	0	0	0	0	0	0	0	0	0	0	0	0	0	0	0	0	0	0
TCGA-AP-A059	0.340015	0	0	0	0	0	0	0	0	0	0	0	0	0.144201	0	0	0	0.205659	0.209049	0	0	0	0	0	0	0	0	0	0	0	0	0	0	0	0	0	0.0866045	0	0	0	0	0	0	0	0	0	0	0	0
TCGA-AP-A05N	0.285445	0	0	0	0	0	0	0	0	0	0	0	0	0.107336	0	0	0	0	0.367602	0	0	0	0	0	0.0669604	0	0	0	0	0	0.0737791	0	0	0	0	0	0	0	0	0	0	0	0	0	0	0	0	0	0
TCGA-AP-A0LD	0.622619	0	0	0	0	0	0	0	0	0	0	0	0	0	0	0	0	0	0	0	0	0	0	0	0.0684032	0	0	0	0	0	0	0	0	0	0	0	0	0	0	0	0	0	0	0	0	0	0.0737235	0	0
TCGA-AP-A0LE	0.475088	0	0	0	0	0	0	0	0	0	0	0	0	0	0	0	0	0	0.191088	0	0	0	0	0	0.0616143	0	0	0	0	0	0	0	0	0	0	0	0	0	0	0	0	0	0	0	0	0	0	0	0.0728855
TCGA-AP-A0LG	0.427873	0	0	0.0611928	0	0.240683	0	0	0	0	0	0	0	0	0	0	0	0	0.112852	0	0	0	0	0	0	0	0	0	0	0	0	0	0	0	0	0	0	0	0	0	0	0	0	0	0	0	0	0	0
TCGA-AP-A0LM	0.341932	0	0	0	0	0	0	0	0	0	0	0	0	0.548634	0	0	0	0	0.109434	0	0	0	0	0	0	0	0	0	0	0	0	0	0	0	0	0	0	0	0	0	0	0	0	0	0	0	0	0	0
TCGA-AP-A0LP	0.577583	0	0	0	0	0.109281	0	0	0	0	0	0	0	0.0859024	0	0	0	0	0	0	0	0	0	0	0	0	0	0	0	0	0	0	0	0	0	0	0	0	0	0	0	0	0	0	0	0	0	0	0
TCGA-AP-A0LS	0.464152	0	0	0	0	0	0	0	0	0	0	0	0	0	0	0	0	0	0.184196	0	0	0	0	0	0	0	0	0	0	0	0.10175	0	0	0	0	0	0	0	0	0	0	0	0	0	0	0	0	0	0
TCGA-AP-A0LT	0.476537	0	0	0	0	0.241166	0	0	0	0	0	0	0	0	0	0	0	0	0.096323	0	0	0	0	0	0	0	0	0	0	0	0	0	0	0	0	0	0	0	0	0	0	0	0	0	0	0	0	0	0
TCGA-AP-A1DH	0.45848	0	0	0	0	0.240939	0	0	0	0	0	0	0	0	0	0	0	0	0	0	0	0	0	0	0	0	0	0	0	0	0	0	0	0	0	0	0	0	0	0	0	0	0	0	0	0	0	0	0
TCGA-AP-A1DK	0.0895198	0	0	0	0	0.372114	0	0	0	0	0	0	0	0	0	0	0	0	0.0818376	0	0	0	0	0	0.111789	0	0	0.0744174	0	0	0	0	0	0	0	0	0	0	0	0	0	0	0	0	0	0	0	0	0
TCGA-AP-A1DM	0.429296	0	0	0	0	0	0	0	0	0	0	0	0	0	0	0	0	0	0.3391	0	0	0	0	0	0	0	0	0	0	0	0.0900365	0	0	0	0	0	0	0	0	0	0	0	0	0	0	0	0	0	0
TCGA-AP-A1DO	0.553905	0	0	0	0	0	0	0	0	0	0	0	0	0	0	0	0	0	0.113221	0	0	0	0	0	0	0	0	0	0	0	0.0637092	0	0	0	0	0	0	0	0	0	0	0	0	0	0	0	0	0	0.088121
TCGA-AP-A1DP	0.296871	0	0	0.0631757	0	0.15911	0	0	0	0	0	0	0	0	0	0	0	0	0.276487	0	0	0	0	0	0	0	0	0	0	0	0.0817467	0	0	0	0	0	0	0	0	0	0	0	0	0	0	0	0	0	0
TCGA-AP-A1DR	0.5355	0	0	0	0	0	0	0	0	0	0	0	0	0.068464	0	0	0	0	0.286169	0	0	0	0	0	0	0	0	0	0	0	0	0	0	0	0	0	0	0	0	0	0	0	0	0	0	0	0	0	0
TCGA-AP-A1DV	0.189656	0	0	0	0	0	0	0	0	0	0	0	0	0.561202	0	0	0	0	0.22846	0	0	0	0	0	0	0	0	0	0	0	0	0	0	0	0	0	0	0	0	0	0	0	0	0	0	0	0	0	0
TCGA-AP-A1E0	0.0951941	0	0	0	0	0	0	0	0	0	0	0	0.0879737	0.816832	0	0	0	0	0	0	0	0	0	0	0	0	0	0	0	0	0	0	0	0	0	0	0	0	0	0	0	0	0	0	0	0	0	0	0
TCGA-AP-A1E1	0.395242	0	0	0	0	0.0714038	0	0	0	0	0	0	0	0.159696	0	0	0	0	0.246559	0	0	0	0	0	0	0	0	0	0	0	0.0660884	0	0	0	0	0	0	0	0	0	0	0	0	0	0	0	0	0	0
TCGA-AU-6004	0.607169	0	0	0	0	0	0	0	0	0	0	0	0	0.0906084	0	0	0	0	0.242876	0	0	0	0	0	0	0	0	0	0	0	0	0	0	0	0	0	0	0	0	0	0	0	0	0	0	0	0	0	0
TCGA-AX-A05S	0.622741	0	0	0	0	0	0	0	0	0	0	0	0	0.0889932	0	0	0	0	0.111914	0	0	0	0	0	0	0	0	0	0	0	0	0	0	0	0	0	0	0	0	0	0	0	0	0	0	0	0	0	0
TCGA-AX-A05Y	0.754511	0	0	0	0	0	0	0	0	0	0	0	0	0.115294	0	0	0	0	0.0960621	0	0	0	0	0	0	0	0	0	0	0	0	0	0	0	0	0	0	0	0	0	0	0	0	0	0	0	0	0	0
TCGA-AX-A05Z	0.0753419	0	0	0	0	0	0	0	0	0	0	0	0.123698	0.800961	0	0	0	0	0	0	0	0	0	0	0	0	0	0	0	0	0	0	0	0	0	0	0	0	0	0	0	0	0	0	0	0	0	0	0
TCGA-AX-A060	0.356167	0	0	0	0	0.11658	0	0	0	0	0	0	0	0.0927005	0	0	0	0	0.145025	0	0	0	0	0	0.0695618	0.0653683	0	0	0	0	0.108974	0	0	0	0	0	0	0	0	0	0	0	0	0	0	0	0	0	0
TCGA-AX-A063	0.226015	0	0	0	0	0.166713	0	0	0	0	0	0	0	0	0	0	0	0	0	0	0	0	0	0	0	0.254345	0	0	0	0	0.0942228	0	0	0	0	0	0	0	0	0	0	0	0	0	0	0	0	0	0
TCGA-AX-A064	0.475419	0	0	0	0	0	0	0	0	0	0	0	0	0.0656583	0	0	0	0	0.15496	0	0	0	0	0	0.0702282	0	0	0	0	0	0.162837	0	0	0	0	0	0	0	0	0	0	0	0	0	0	0	0	0	0
TCGA-AX-A06F	0.258059	0	0	0	0	0	0	0	0	0	0	0	0	0.257868	0	0	0	0.113441	0.329992	0	0	0	0	0	0	0	0	0	0	0	0	0	0	0	0	0	0	0	0	0	0	0	0	0	0	0	0	0	0
TCGA-AX-A06H	0.562475	0	0	0	0	0.0843848	0	0	0	0	0	0	0	0.0738868	0	0	0	0	0.172146	0	0	0	0	0	0	0	0	0	0	0	0	0	0	0	0	0	0	0	0	0	0	0	0	0	0	0	0	0	0
TCGA-AX-A0J0	0.0940663	0	0	0	0	0	0	0	0	0	0	0	0.142532	0.763402	0	0	0	0	0	0	0	0	0	0	0	0	0	0	0	0	0	0	0	0	0	0	0	0	0	0	0	0	0	0	0	0	0	0	0
TCGA-AX-A0J1	0.453135	0	0	0	0	0	0	0	0	0	0	0	0	0	0	0	0	0	0.546865	0	0	0	0	0	0	0	0	0	0	0	0	0	0	0	0	0	0	0	0	0	0	0	0	0	0	0	0	0	0
TCGA-AX-A1C4	0.433133	0	0	0	0	0.21306	0	0	0	0	0	0	0	0.0678057	0	0	0	0	0.105237	0	0	0	0	0	0.0703957	0	0	0	0	0	0.092773	0	0	0	0	0	0	0	0	0	0	0	0	0	0	0	0	0	0
TCGA-AX-A1C5	0.745053	0	0	0	0	0.0612634	0	0	0	0	0	0	0	0.0669328	0	0	0	0	0.0772125	0	0	0	0	0	0	0	0	0	0	0	0	0	0	0	0	0	0	0	0	0	0	0	0	0	0	0	0	0	0
TCGA-AX-A1C9	0.885371	0	0	0	0	0	0	0	0	0	0	0	0	0.0805471	0	0	0	0	0	0	0	0	0	0	0	0	0	0	0	0	0	0	0	0	0	0	0	0	0	0	0	0	0	0	0	0	0	0	0
TCGA-AX-A1CE	0.453174	0	0	0	0	0	0	0	0	0	0	0	0	0	0	0	0	0.0620553	0.433524	0	0	0	0	0	0	0	0	0	0	0	0	0	0	0	0	0	0	0	0	0	0	0	0	0	0	0	0	0	0
TCGA-AX-A2HA	0.65909	0	0	0	0	0	0	0	0	0	0	0	0	0.0608839	0	0	0	0	0.158829	0	0	0	0	0	0	0	0	0	0	0	0	0	0	0	0	0	0	0	0	0	0	0	0	0	0	0	0	0	0
TCGA-AX-A2HC	0.253448	0	0	0	0	0	0	0	0	0	0	0	0.144088	0.536094	0	0	0	0	0.06637	0	0	0	0	0	0	0	0	0	0	0	0	0	0	0	0	0	0	0	0	0	0	0	0	0	0	0	0	0	0
TCGA-AX-A2HD	0.505806	0	0	0	0	0	0	0	0	0	0	0	0	0	0	0	0	0	0.432861	0	0	0	0	0	0	0	0	0	0	0	0	0	0	0	0	0	0	0	0	0	0	0	0	0	0	0	0	0	0
TCGA-AX-A2HG	0.482842	0	0	0	0	0.24104	0	0	0	0	0	0	0	0	0	0	0	0	0	0	0	0	0	0	0.0609771	0	0	0	0	0	0.0783776	0	0	0	0	0	0	0	0	0	0	0	0	0	0	0	0	0	0
TCGA-AX-A2HJ	0.231689	0	0	0	0	0.0702218	0	0	0	0	0	0	0	0	0	0	0	0	0.0915508	0	0	0	0	0	0	0.295152	0	0	0	0	0.104021	0	0	0	0	0	0	0	0	0	0	0	0	0	0	0	0	0	0
TCGA-AX-A2IN	0.39961	0	0	0	0	0.128404	0	0	0	0	0	0	0	0.0788213	0	0	0	0	0.187189	0	0	0	0	0	0	0	0	0	0	0	0.111943	0	0	0	0	0	0	0	0	0	0	0	0	0	0	0	0	0	0
TCGA-AX-A3FS	0.431847	0	0	0	0	0.225098	0	0	0	0	0	0	0	0	0	0	0	0	0.100064	0	0	0	0	0	0.0627373	0	0	0	0	0	0.0826371	0	0	0	0	0	0	0	0	0	0	0	0	0	0	0	0	0	0
TCGA-AX-A3FT	0.650573	0	0	0	0	0	0	0	0	0	0	0	0	0.0643041	0	0	0	0	0.111498	0	0	0	0	0	0	0	0	0	0	0	0	0	0	0	0	0	0	0	0	0	0	0	0	0	0	0	0	0	0
TCGA-AX-A3G8	0.504329	0	0	0	0	0.0679135	0	0	0	0	0	0	0	0.0603044	0	0	0	0	0.331107	0	0	0	0	0	0	0	0	0	0	0	0	0	0	0	0	0	0	0	0	0	0	0	0	0	0	0	0	0	0
TCGA-AX-A3G9	0.536794	0	0	0	0	0	0	0	0	0	0	0	0	0.113537	0	0	0	0	0.258532	0	0	0	0	0	0	0	0	0	0	0	0	0	0	0	0	0	0	0	0	0	0	0	0	0	0	0	0	0	0
TCGA-AY-6197	0.387659	0	0	0	0	0	0	0	0	0	0	0	0	0	0	0	0	0	0.21931	0	0	0	0	0	0	0.0993422	0	0	0	0	0.136393	0	0	0	0	0	0	0	0	0	0	0	0	0	0	0	0	0	0
TCGA-AZ-4315	0.131738	0	0	0	0	0	0	0	0	0	0	0	0	0.843651	0	0	0	0	0	0	0	0	0	0	0	0	0	0	0	0	0	0	0	0	0	0	0	0	0	0	0	0	0	0	0	0	0	0	0
TCGA-AZ-4615	0.550154	0	0	0	0	0	0	0	0	0	0	0	0	0.0918775	0	0	0	0	0.131732	0	0	0	0	0	0.069466	0	0	0	0	0	0.0699581	0	0	0	0	0	0	0	0	0	0	0	0	0	0	0	0	0	0
TCGA-AZ-6598	0.429647	0	0	0	0	0	0	0	0	0	0	0	0	0	0	0	0	0	0.537496	0	0	0	0	0	0	0	0	0	0	0	0	0	0	0	0	0	0	0	0	0	0	0	0	0	0	0	0	0	0
TCGA-B5-A0JR	0.361629	0	0	0	0	0	0	0	0	0	0	0	0	0	0	0	0	0	0.327154	0	0	0	0	0	0	0	0	0	0	0	0.142833	0	0	0	0	0	0	0	0	0	0	0	0	0	0	0	0	0	0
TCGA-B5-A0JU	0.448231	0	0	0	0	0	0	0	0	0	0	0	0	0.133284	0	0	0	0	0.271781	0	0	0	0	0	0	0	0	0	0	0	0.0617602	0	0	0	0	0	0	0	0	0	0	0	0	0	0	0	0	0	0
TCGA-B5-A0JV	0.704374	0	0	0	0	0	0	0	0	0	0	0	0	0.133321	0	0	0	0	0.151115	0	0	0	0	0	0	0	0	0	0	0	0	0	0	0	0	0	0	0	0	0	0	0	0	0	0	0	0	0	0
TCGA-B5-A0JY	0.105689	0	0	0	0	0	0	0	0	0	0	0	0.11855	0.77576	0	0	0	0	0	0	0	0	0	0	0	0	0	0	0	0	0	0	0	0	0	0	0	0	0	0	0	0	0	0	0	0	0	0	0
TCGA-B5-A0JZ	0.498687	0	0	0	0	0.0602109	0	0	0	0	0	0	0	0.0896014	0	0	0	0	0.115272	0	0	0	0	0	0	0	0	0	0	0	0	0	0	0	0	0	0	0	0	0	0	0	0	0	0	0	0	0	0.10329
TCGA-B5-A0K2	0.427849	0	0	0	0	0	0	0	0	0	0	0	0	0.107724	0	0	0	0	0.317081	0	0	0	0	0	0.0676316	0	0	0	0	0	0	0	0	0	0	0	0	0	0	0	0	0	0	0	0	0	0	0	0
TCGA-B5-A0K6	0.48006	0	0	0.0925118	0	0.161191	0	0	0	0	0	0	0	0	0	0.0850365	0	0	0	0	0	0	0	0	0	0	0	0	0	0	0	0	0	0	0	0	0	0	0	0	0	0	0	0	0	0	0	0	0
TCGA-B5-A0K9	0.586455	0	0	0	0	0	0	0	0	0	0	0	0	0.0688732	0	0	0	0	0.20453	0	0	0	0	0	0	0	0	0	0	0	0	0	0	0	0	0	0	0	0	0	0	0	0	0	0	0	0	0	0
TCGA-B5-A11E	0.303976	0	0	0	0	0	0	0	0	0	0	0	0	0.415863	0	0	0	0	0.232252	0	0	0	0	0	0	0	0	0	0	0	0	0	0	0	0	0	0	0	0	0	0	0	0	0	0	0	0	0	0
TCGA-B5-A11G	0.216038	0	0	0	0	0	0	0	0	0	0	0	0	0	0	0	0	0	0.272518	0	0	0	0	0	0	0.138208	0	0	0	0	0.0775337	0	0	0	0	0	0	0	0	0	0	0.0616119	0	0	0	0	0	0	0
TCGA-B5-A11H	0.609151	0	0	0	0	0	0	0	0	0	0	0	0	0	0	0	0	0	0.122124	0	0	0	0	0	0	0	0	0	0	0	0	0	0	0	0	0	0	0	0	0	0	0	0	0	0	0	0	0	0
TCGA-B5-A11J	0.492947	0	0	0	0	0	0	0	0	0	0	0	0	0.124751	0	0	0	0	0.268057	0	0	0	0	0	0	0	0	0	0	0	0	0	0	0	0	0	0	0	0	0	0	0	0	0	0	0	0	0	0
TCGA-B5-A11N	0.0955696	0	0	0	0	0	0	0	0	0	0	0	0	0.893933	0	0	0	0	0	0	0	0	0	0	0	0	0	0	0	0	0	0	0	0	0	0	0	0	0	0	0	0	0	0	0	0	0	0	0
TCGA-B5-A11U	0.527746	0	0	0	0	0.251152	0	0	0	0	0	0	0	0	0	0	0	0	0	0	0	0	0	0	0	0	0	0	0	0	0	0	0	0	0	0	0	0	0	0	0	0	0	0	0	0	0	0	0
TCGA-B5-A1MR	0.114074	0	0	0	0	0	0	0	0	0	0	0	0.147961	0.692142	0	0	0	0	0	0	0	0	0	0	0	0	0	0	0	0	0	0	0	0	0	0	0	0	0	0	0	0	0	0	0	0	0	0	0
TCGA-B5-A1MW	0.103289	0	0	0	0	0	0	0	0	0	0	0	0	0	0	0	0	0	0.324192	0	0	0	0	0	0	0.0792197	0	0	0	0	0.38813	0	0	0	0	0	0	0	0	0	0	0	0	0	0	0	0	0	0
TCGA-B5-A1MX	0.175224	0	0	0	0	0	0	0	0	0	0	0	0	0	0	0	0	0.157572	0	0	0	0	0	0	0.194447	0	0	0	0	0	0	0	0	0	0	0	0.11531	0	0	0	0	0	0	0	0	0	0	0	0.109844
TCGA-B5-A3FA	0.188286	0	0	0	0	0.0820257	0	0	0	0	0	0	0	0.3697	0	0	0	0	0.0808674	0	0	0	0	0	0	0.114945	0	0	0	0	0	0	0	0	0	0	0	0	0	0	0	0	0	0	0	0	0	0	0
TCGA-B5-A3FC	0.616654	0	0	0	0	0	0	0	0	0	0	0	0	0	0	0	0	0	0.381194	0	0	0	0	0	0	0	0	0	0	0	0	0	0	0	0	0	0	0	0	0	0	0	0	0	0	0	0	0	0
TCGA-B5-A5OC	0.42209	0	0	0	0	0	0	0	0	0	0	0	0	0	0	0	0	0	0.198348	0	0	0	0	0	0	0	0	0	0	0	0	0	0	0	0	0	0	0	0	0	0	0	0	0	0	0	0	0	0.108768
TCGA-BG-A0LX	0.454901	0	0	0	0	0	0	0	0	0	0	0	0	0.0706937	0	0	0	0	0.202314	0	0	0	0	0	0	0	0	0	0	0	0.120641	0	0	0	0	0	0	0	0	0	0	0	0	0	0	0	0	0	0
TCGA-BG-A0M0	0.40801	0	0	0	0	0.15227	0	0	0	0	0.072785	0	0	0.176999	0	0	0	0	0.087107	0	0	0	0	0	0	0	0	0	0	0	0	0	0	0	0	0	0	0	0	0	0	0	0	0	0	0	0	0	0
TCGA-BG-A0M4	0.3484	0	0	0	0	0.0706472	0	0	0	0	0	0	0	0.101837	0	0	0	0	0.1271	0	0	0	0	0	0	0	0	0	0	0	0.196821	0	0	0	0	0	0	0	0	0	0	0	0	0	0	0	0	0	0
TCGA-BG-A0MQ	0.474266	0	0	0	0	0.15614	0	0	0	0	0	0	0	0.0655378	0	0	0	0	0	0	0	0	0	0	0	0.0623101	0	0	0	0	0.096507	0	0	0	0	0	0	0	0	0	0	0	0	0	0	0	0	0	0
TCGA-BG-A0VW	0.404882	0	0	0	0	0.270763	0	0	0	0	0	0	0	0.124801	0	0	0	0	0	0	0	0	0	0	0	0	0	0	0	0	0	0	0	0	0	0	0	0	0	0	0	0	0	0	0	0	0	0	0
TCGA-BG-A0VZ	0.556366	0	0	0	0	0	0	0	0	0	0	0	0	0.0858474	0	0	0	0	0.230877	0	0	0	0	0	0	0	0	0	0	0	0	0	0	0	0	0	0	0	0	0	0	0	0	0	0	0	0	0	0
TCGA-BG-A18B	0.529424	0	0	0	0	0.16288	0	0	0	0	0	0	0	0	0	0	0	0	0	0	0	0	0	0	0	0	0	0	0	0	0.0665879	0	0	0	0	0	0	0	0	0	0	0	0	0	0	0	0	0	0
TCGA-BG-A222	0.217119	0	0	0	0	0.0792976	0	0	0	0	0	0	0	0	0	0	0	0	0.152233	0	0	0	0	0	0	0.209967	0	0	0	0	0.0968419	0	0	0	0	0	0	0	0	0	0	0	0	0	0	0	0.0763374	0	0
TCGA-BG-A2L7	0.550215	0	0	0	0	0.0971238	0	0	0	0	0	0	0	0.092339	0	0	0	0	0.158078	0	0	0	0	0	0	0	0	0	0	0	0.060843	0	0	0	0	0	0	0	0	0	0	0	0	0	0	0	0	0	0
TCGA-BG-A3EW	0.316052	0	0	0	0	0	0	0	0	0	0	0	0	0.103114	0	0	0	0	0.299625	0	0	0	0	0	0	0	0	0	0	0	0.0704929	0	0	0	0	0	0	0	0	0	0	0	0	0	0	0	0	0	0
TCGA-BK-A0C9	0.393507	0.0815223	0	0	0	0	0	0	0	0	0	0	0	0.072399	0	0	0.0703143	0	0.0646894	0	0	0	0	0	0	0	0	0	0	0	0.109643	0	0	0	0	0	0	0	0	0	0	0	0	0	0	0	0	0	0
TCGA-BK-A13B	0.418243	0	0	0	0	0.114524	0	0	0	0	0	0	0	0.0715957	0	0	0	0	0.141601	0	0	0	0	0	0.0812172	0	0	0	0	0	0.095483	0	0	0	0	0	0	0	0	0	0	0	0	0	0	0	0	0	0
TCGA-BK-A6W3	0.0813647	0	0	0	0	0	0	0	0	0	0	0	0.101873	0.816762	0	0	0	0	0	0	0	0	0	0	0	0	0	0	0	0	0	0	0	0	0	0	0	0	0	0	0	0	0	0	0	0	0	0	0
TCGA-BS-A0TA	0.320651	0	0	0	0	0	0	0	0	0	0	0	0	0.0855773	0	0	0	0	0.406061	0	0	0	0	0	0	0	0	0	0	0	0.0871686	0	0	0	0	0	0	0	0	0	0	0	0	0	0	0	0	0	0
TCGA-BS-A0TE	0.241794	0	0	0	0	0.186616	0	0	0	0	0.0719671	0	0	0	0	0	0	0	0.250168	0	0	0	0	0	0	0	0	0	0	0	0.0872302	0	0	0	0	0	0	0	0	0	0	0	0	0	0	0	0	0	0
TCGA-BS-A0TJ	0.536998	0	0	0	0	0.106314	0	0	0	0	0	0	0	0	0	0	0	0	0.167338	0	0	0	0	0	0.0659772	0	0	0	0	0	0	0	0	0	0	0	0	0	0	0	0	0	0	0	0	0	0	0	0
TCGA-BS-A0U8	0.460005	0	0	0	0	0.200529	0	0	0	0	0	0	0	0	0	0	0	0	0.16599	0	0	0	0	0	0	0	0	0	0	0	0.0769301	0	0	0	0	0	0	0	0	0	0	0	0	0	0	0	0	0	0
TCGA-BS-A0UA	0.525939	0	0	0	0	0.184714	0	0	0	0	0	0	0	0	0	0	0	0	0.127769	0	0	0	0	0	0	0	0	0	0	0	0	0	0	0	0	0	0	0	0	0	0	0	0	0	0	0	0	0	0
TCGA-BS-A0UF	0.108849	0	0	0	0	0	0	0	0	0	0	0	0.135966	0.755184	0	0	0	0	0	0	0	0	0	0	0	0	0	0	0	0	0	0	0	0	0	0	0	0	0	0	0	0	0	0	0	0	0	0	0
TCGA-BS-A0UJ	0.101997	0	0	0	0	0	0	0	0	0	0	0	0	0	0	0.0663575	0	0	0	0	0	0	0	0	0	0	0	0	0	0	0.113517	0	0	0	0	0	0	0.0805674	0	0	0	0.0965255	0	0	0	0	0	0	0
TCGA-BS-A0UL	0.672988	0	0	0	0	0.0665744	0	0	0	0	0	0	0	0	0	0	0	0	0.121929	0	0	0	0	0	0	0	0	0	0	0	0	0	0	0	0	0	0	0	0	0	0	0	0	0	0	0	0	0	0
TCGA-BS-A0UV	0.116879	0	0	0	0	0	0	0	0	0	0	0	0	0.850949	0	0	0	0	0	0	0	0	0	0	0	0	0	0	0	0	0	0	0	0	0	0	0	0	0	0	0	0	0	0	0	0	0	0	0
TCGA-BS-A0V4	0.523424	0	0	0	0	0	0	0	0	0	0	0	0	0	0	0	0	0	0.205151	0	0	0	0	0	0	0	0	0	0	0	0	0	0	0	0	0	0	0	0	0	0	0	0	0	0	0	0	0	0
TCGA-BS-A0VI	0.453273	0	0	0.0815243	0	0	0	0	0	0	0	0	0	0.0706122	0	0	0	0	0.203699	0	0	0	0	0	0	0	0	0	0	0	0.0886958	0	0	0	0	0	0	0	0	0	0	0	0	0	0	0	0	0	0
TCGA-CA-6717	0.131667	0	0	0	0	0	0	0	0	0	0	0	0.0746788	0.663469	0	0	0	0	0	0	0	0	0	0	0	0	0	0	0	0	0	0	0	0	0	0	0	0	0	0	0	0	0	0	0	0	0	0	0
TCGA-CA-6718	0.0838448	0	0	0	0	0	0	0	0	0	0	0	0.0967204	0.757953	0	0	0	0	0	0	0	0	0	0	0	0	0	0	0	0	0	0	0	0	0	0	0	0	0	0	0	0	0	0	0	0	0	0	0
TCGA-CK-4951	0.256766	0	0	0	0	0	0	0	0	0	0	0	0	0.103207	0	0	0	0	0.459054	0	0	0	0	0	0	0	0	0	0	0	0	0	0	0	0	0	0	0	0	0	0	0	0	0	0	0	0	0	0
TCGA-CK-5913	0.57569	0	0	0	0	0.0657801	0	0	0	0	0	0	0	0	0	0	0	0	0.158935	0	0	0	0	0	0	0	0	0	0	0	0.0882749	0	0	0	0	0	0	0	0	0	0	0	0	0	0	0	0	0	0
TCGA-CK-5916	0.583822	0	0	0	0	0	0	0	0	0	0	0	0	0	0	0	0	0	0.258769	0	0	0	0	0	0	0	0	0	0	0	0	0	0	0	0	0	0	0	0	0	0	0	0	0	0	0	0	0	0
TCGA-CK-6746	0.439175	0	0	0	0	0	0	0	0	0	0	0	0	0	0	0	0	0	0.339598	0	0	0	0	0	0	0	0	0	0	0	0.127454	0	0	0	0	0	0	0	0	0	0	0	0	0	0	0	0	0	0
TCGA-CM-4743	0.60017	0	0	0	0	0	0	0	0	0	0	0	0	0	0	0	0	0	0.213017	0	0	0	0	0	0	0	0	0	0	0	0.0615486	0	0	0	0	0	0	0	0	0	0	0	0	0	0	0	0	0	0
TCGA-CM-4746	0.715072	0	0	0	0	0	0	0	0	0	0	0	0	0	0	0	0	0	0.275446	0	0	0	0	0	0	0	0	0	0	0	0	0	0	0	0	0	0	0	0	0	0	0	0	0	0	0	0	0	0
TCGA-CM-5861	0.334338	0	0	0	0	0	0	0	0	0	0	0	0	0	0	0	0	0	0.352598	0	0	0	0	0	0	0.139677	0	0	0	0	0.11297	0	0	0	0	0	0	0	0	0	0	0	0	0	0	0	0	0	0
TCGA-CM-6162	0.926636	0	0	0	0	0	0	0	0	0	0	0	0	0.0733638	0	0	0	0	0	0	0	0	0	0	0	0	0	0	0	0	0	0	0	0	0	0	0	0	0	0	0	0	0	0	0	0	0	0	0
TCGA-CM-6171	0.649297	0	0	0	0	0.100746	0	0	0	0	0	0	0	0	0	0	0	0	0.114647	0	0	0	0	0	0	0	0	0	0	0	0	0	0	0	0	0	0	0	0	0	0	0	0	0	0	0	0	0	0
TCGA-CM-6674	0.703391	0	0	0	0	0	0	0	0	0	0	0	0	0.0640881	0	0	0	0	0.196903	0	0	0	0	0	0	0	0	0	0	0	0	0	0	0	0	0	0	0	0	0	0	0	0	0	0	0	0	0	0
TCGA-D1-A0ZO	0.470814	0	0	0	0	0.158982	0	0	0	0	0	0	0	0.0788338	0	0	0	0	0.155685	0	0	0	0	0	0	0	0	0	0	0	0	0	0	0	0	0	0	0	0	0	0	0	0	0	0	0	0	0	0
TCGA-D1-A0ZS	0.561567	0	0	0	0	0	0	0	0	0	0	0	0	0.0661522	0	0	0	0	0.219818	0	0	0	0	0	0	0	0	0	0	0	0	0	0	0	0	0	0	0	0	0	0	0	0	0	0	0	0	0	0
TCGA-D1-A101	0.489432	0	0	0	0	0	0	0	0	0	0	0	0	0.0928575	0	0	0	0	0.2702	0	0	0	0	0	0	0	0	0	0	0	0	0	0	0	0	0	0	0	0	0	0	0	0	0	0	0	0	0	0
TCGA-D1-A103	0.395506	0	0	0	0	0	0	0	0	0	0	0	0	0.265359	0	0	0	0	0.275058	0	0	0	0	0	0	0	0	0	0	0	0	0	0	0	0	0	0	0	0	0	0	0	0	0	0	0	0	0	0
TCGA-D1-A160	0.376753	0	0	0	0	0	0	0	0	0	0	0	0	0	0	0	0	0	0.169631	0	0	0	0	0	0	0.0753055	0	0	0	0	0.0780801	0	0	0	0	0	0	0	0	0	0	0	0	0	0	0	0	0	0.127915
TCGA-D1-A163	0.581008	0	0	0	0	0	0	0	0	0	0	0	0	0	0	0	0	0	0.134886	0	0	0	0	0	0	0	0	0	0	0	0.0850137	0	0	0	0	0	0	0	0	0	0	0	0	0	0	0	0	0	0
TCGA-D1-A167	0.840927	0	0	0	0	0	0	0	0	0	0	0	0	0.0669145	0	0	0	0	0.0921586	0	0	0	0	0	0	0	0	0	0	0	0	0	0	0	0	0	0	0	0	0	0	0	0	0	0	0	0	0	0
TCGA-D1-A16N	0.442065	0	0	0	0	0	0	0	0	0	0.0783589	0	0	0	0	0	0	0	0.186466	0	0	0	0	0	0	0.172339	0	0	0	0	0	0	0	0	0	0	0	0	0	0	0	0	0	0	0	0	0	0	0
TCGA-D1-A174	0.677645	0	0	0	0	0.0718608	0	0	0	0	0	0	0	0.0664867	0	0	0	0	0.110286	0	0	0	0	0	0	0	0	0	0	0	0	0	0	0	0	0	0	0	0	0	0	0	0	0	0	0	0	0	0
TCGA-D1-A176	0.539032	0	0	0	0	0.140052	0	0	0	0	0	0	0	0.0628195	0	0	0	0	0.0629528	0	0	0	0	0	0	0	0	0	0	0	0	0	0	0	0	0	0	0	0	0	0	0	0	0	0	0	0	0	0
TCGA-D1-A177	0.409305	0	0	0	0	0	0	0	0	0	0	0	0	0	0	0	0	0	0.477733	0	0	0	0	0	0	0	0	0	0	0	0	0	0	0	0	0	0	0	0	0	0	0	0	0	0	0	0	0	0
TCGA-D1-A17A	0.484956	0	0	0	0	0	0	0	0	0	0	0	0	0	0	0	0	0	0.36054	0	0	0	0	0	0	0	0	0	0	0	0.0986358	0	0	0	0	0	0	0	0	0	0	0	0	0	0	0	0	0	0
TCGA-D1-A17B	0.692976	0	0	0	0	0	0	0	0	0	0	0	0	0.0901874	0	0	0	0	0.138231	0	0	0	0	0	0	0	0	0	0	0	0	0	0	0	0	0	0	0	0	0	0	0	0	0	0	0	0	0	0
TCGA-D1-A17D	0.488991	0	0	0	0	0.0661084	0	0	0	0	0	0	0	0	0	0	0	0	0.20331	0	0	0	0	0	0.0746993	0	0	0	0	0	0	0	0	0	0	0	0	0	0	0	0	0	0	0	0	0	0	0	0
TCGA-D1-A17F	0.484977	0	0	0	0	0	0	0	0	0	0	0	0	0	0	0	0	0	0	0	0	0	0	0	0	0	0	0	0	0	0.0693625	0	0	0	0.231259	0	0	0	0	0	0	0	0	0	0	0	0	0	0
TCGA-D1-A17H	0.464771	0	0	0	0	0.125748	0	0	0	0	0	0	0	0.101858	0	0	0	0	0.117385	0	0	0	0	0	0.0681817	0	0	0	0	0	0	0	0	0	0	0	0	0	0	0	0	0	0	0	0	0	0	0	0
TCGA-D1-A17M	0.636533	0	0	0	0	0	0	0	0	0	0	0	0	0	0	0	0	0	0.284825	0	0	0	0	0	0	0	0	0	0	0	0	0	0	0	0	0	0	0	0	0	0	0	0	0	0	0	0	0	0
TCGA-D1-A17Q	0.0975948	0	0	0	0	0	0	0	0	0	0	0	0.0653665	0.837039	0	0	0	0	0	0	0	0	0	0	0	0	0	0	0	0	0	0	0	0	0	0	0	0	0	0	0	0	0	0	0	0	0	0	0
TCGA-D1-A17R	0.387825	0	0	0	0	0.232504	0	0	0	0	0	0	0	0.141673	0	0	0	0	0.133985	0	0	0	0	0	0	0	0	0	0	0	0	0	0	0	0	0	0	0	0	0	0	0	0	0	0	0	0	0	0
TCGA-D1-A17U	0.502328	0	0	0	0	0.189881	0	0	0	0	0	0	0	0.103171	0	0	0	0	0	0	0	0	0	0	0	0	0	0	0	0	0.095311	0	0	0	0	0	0	0	0	0	0	0	0	0	0	0	0	0	0
TCGA-D1-A1NS	0.490694	0	0	0	0	0.0792408	0	0	0	0	0	0	0	0	0	0	0	0	0.201578	0	0	0	0	0	0	0	0	0	0	0	0	0	0	0	0	0	0	0	0	0	0	0	0	0	0	0	0	0	0
TCGA-D1-A1NY	0.400735	0	0	0	0	0	0	0	0	0	0	0	0	0	0	0	0	0	0.418911	0	0	0	0	0	0	0	0	0	0	0	0.0886735	0	0	0	0	0	0	0	0	0	0	0	0	0	0	0	0	0	0
TCGA-D1-A1NZ	0.447333	0	0	0	0	0	0	0	0	0	0	0	0	0	0	0	0	0	0.234172	0	0	0	0	0	0	0	0	0	0	0	0.074748	0	0	0	0	0	0	0	0	0	0	0	0	0	0	0	0	0	0
TCGA-D1-A1O7	0.564169	0	0	0	0	0	0	0	0	0	0	0	0	0.157854	0	0	0	0	0.264198	0	0	0	0	0	0	0	0	0	0	0	0	0	0	0	0	0	0	0	0	0	0	0	0	0	0	0	0	0	0
TCGA-D1-A2G0	0.426673	0	0	0	0	0	0	0	0	0	0	0	0	0.106189	0	0	0	0	0.251568	0	0	0	0	0	0	0	0	0	0	0	0	0	0	0	0	0	0	0	0	0	0	0	0	0	0	0	0	0	0.0756076
TCGA-D1-A2G5	0.509705	0	0	0	0	0	0	0	0	0	0	0	0	0.0621547	0	0	0	0	0.0938896	0	0	0	0	0	0	0	0	0	0	0	0.141017	0	0	0	0	0	0	0	0	0	0	0	0	0	0	0	0	0	0
TCGA-D5-6530	0.693765	0	0	0	0	0	0	0	0	0	0	0	0	0	0	0	0	0	0.206537	0	0	0	0	0	0	0	0	0	0	0	0.0616019	0	0	0	0	0	0	0	0	0	0	0	0	0	0	0	0	0	0
TCGA-D5-6540	0.442668	0	0	0	0	0	0	0	0	0	0	0	0	0.0629358	0	0	0	0	0.494396	0	0	0	0	0	0	0	0	0	0	0	0	0	0	0	0	0	0	0	0	0	0	0	0	0	0	0	0	0	0
TCGA-D5-6927	0.487905	0	0	0	0	0	0	0	0	0	0	0	0	0	0	0	0	0	0.299865	0	0	0	0	0	0	0	0	0	0	0	0.115008	0	0	0	0	0	0	0	0	0	0	0	0	0	0	0	0	0	0
TCGA-D5-6928	0.433546	0	0	0	0	0	0	0	0	0	0	0	0	0	0	0	0	0	0.550964	0	0	0	0	0	0	0	0	0	0	0	0	0	0	0	0	0	0	0	0	0	0	0	0	0	0	0	0	0	0
TCGA-D5-6930	0.372227	0	0	0	0	0	0	0	0	0	0	0	0	0	0	0	0	0	0.627773	0	0	0	0	0	0	0	0	0	0	0	0	0	0	0	0	0	0	0	0	0	0	0	0	0	0	0	0	0	0
TCGA-DF-A2KN	0.211548	0	0	0	0	0.10915	0	0	0	0	0	0	0	0	0	0	0	0.138952	0	0	0	0	0	0	0.244382	0	0	0	0	0	0.0627184	0	0	0	0	0	0	0	0	0	0	0	0	0	0	0	0	0	0.0671854
TCGA-DF-A2KU	0.311916	0	0	0	0	0.0669058	0	0	0	0	0	0	0	0.315825	0	0	0	0.0764618	0.228891	0	0	0	0	0	0	0	0	0	0	0	0	0	0	0	0	0	0	0	0	0	0	0	0	0	0	0	0	0	0
TCGA-DF-A2KZ	0.462258	0	0	0	0	0.104442	0	0	0	0	0	0	0	0	0	0	0	0	0.244717	0	0	0	0	0	0	0	0	0	0	0	0	0	0	0	0	0	0	0	0	0	0	0	0	0	0	0	0	0	0
TCGA-DI-A0WH	0.325208	0	0	0	0	0.135551	0	0	0	0	0	0	0	0.0908978	0	0	0	0	0.141781	0	0	0	0	0	0	0.0682127	0	0	0	0	0.156237	0	0	0	0	0	0	0	0	0	0	0	0	0	0	0	0	0	0
TCGA-DI-A1BU	0	0	0	0	0	0.148763	0	0	0	0	0	0	0	0	0	0	0	0	0.0692429	0	0	0	0	0	0	0.499446	0	0	0	0	0.130938	0	0	0	0	0	0	0	0	0	0	0	0	0	0	0	0	0	0
TCGA-DM-A1HB	0.46288	0	0	0	0	0	0	0	0	0	0	0	0	0	0	0	0	0	0.260354	0	0	0	0	0	0	0	0	0	0	0	0.148766	0	0	0	0	0	0	0	0	0	0	0	0	0	0	0	0	0	0
TCGA-E6-A1LX	0.170412	0	0	0	0	0	0	0	0	0	0	0	0.0664338	0.756172	0	0	0	0	0	0	0	0	0	0	0	0	0	0	0	0	0	0	0	0	0	0	0	0	0	0	0	0	0	0	0	0	0	0	0
TCGA-E6-A1M0	0.079899	0	0	0	0	0	0	0	0	0	0	0	0.127035	0.793066	0	0	0	0	0	0	0	0	0	0	0	0	0	0	0	0	0	0	0	0	0	0	0	0	0	0	0	0	0	0	0	0	0	0	0
TCGA-E6-A2P8	0.434702	0	0	0	0	0.0893607	0	0	0	0	0	0	0	0	0	0	0	0	0.207553	0	0	0	0	0	0	0	0	0	0	0	0.123101	0	0	0	0	0	0	0	0	0	0	0	0	0	0	0	0	0	0
TCGA-E6-A2P9	0.487106	0	0	0	0	0	0	0	0	0	0	0	0	0	0	0	0	0	0.223284	0	0	0	0	0	0	0	0	0	0	0	0.0603887	0	0	0	0	0	0	0	0	0	0	0	0	0	0	0	0	0	0
TCGA-EC-A1NJ	0.186077	0	0	0	0	0	0	0	0	0	0	0	0	0	0	0	0	0	0.185446	0	0	0	0	0	0	0	0	0	0	0	0.398319	0	0	0	0	0	0	0	0	0	0	0	0	0	0	0	0	0	0
TCGA-EC-A1QX	0.348976	0	0	0	0	0	0	0	0	0	0	0	0	0	0	0	0	0	0.351637	0	0	0	0	0	0	0	0	0	0	0	0.115477	0	0	0	0	0	0	0	0	0	0	0	0	0	0	0	0	0	0
TCGA-EC-A24G	0.805378	0	0	0	0	0	0	0	0	0	0	0	0	0	0	0	0	0	0.0934432	0	0	0	0	0	0	0	0	0	0	0	0	0	0	0	0	0	0	0	0	0	0	0	0	0	0	0	0	0	0
TCGA-EI-6507	0.401629	0	0	0	0	0	0	0	0	0	0	0	0	0	0	0	0	0	0.595917	0	0	0	0	0	0	0	0	0	0	0	0	0	0	0	0	0	0	0	0	0	0	0	0	0	0	0	0	0	0
TCGA-EI-6882	0.745922	0	0	0	0	0	0	0	0	0	0	0	0	0	0	0	0	0	0.230613	0	0	0	0	0	0	0	0	0	0	0	0	0	0	0	0	0	0	0	0	0	0	0	0	0	0	0	0	0	0
TCGA-EI-6917	0	0	0	0	0	0	0	0	0	0	0	0	0	1	0	0	0	0	0	0	0	0	0	0	0	0	0	0	0	0	0	0	0	0	0	0	0	0	0	0	0	0	0	0	0	0	0	0	0
TCGA-EO-A22R	0.260264	0	0	0	0	0	0	0	0	0	0	0	0	0.455583	0	0	0	0	0.267031	0	0	0	0	0	0	0	0	0	0	0	0	0	0	0	0	0	0	0	0	0	0	0	0	0	0	0	0	0	0
TCGA-EO-A22S	0.586592	0	0	0	0	0	0	0	0	0	0	0	0	0.0755221	0	0	0	0	0.0881731	0	0	0	0	0	0	0	0	0	0	0	0	0	0	0	0	0	0	0	0	0	0	0	0	0	0	0	0	0	0.0845938
TCGA-EO-A22T	0.348014	0	0	0	0	0.277932	0	0	0	0	0	0	0	0	0	0	0	0	0.132015	0	0	0	0	0	0.0681707	0	0	0	0	0	0.0807535	0	0	0	0	0	0	0	0	0	0	0	0	0	0	0	0	0	0
TCGA-EO-A22U	0.478519	0	0	0	0	0	0	0	0	0	0	0	0	0.306039	0	0	0	0	0.151516	0	0	0	0	0	0	0	0	0	0	0	0	0	0	0	0	0	0	0	0	0	0	0	0	0	0	0	0	0	0
TCGA-EO-A22X	0.0963453	0	0	0	0	0	0	0	0	0	0	0	0.111918	0.791737	0	0	0	0	0	0	0	0	0	0	0	0	0	0	0	0	0	0	0	0	0	0	0	0	0	0	0	0	0	0	0	0	0	0	0
TCGA-EO-A3AU	0.475165	0	0	0	0	0.15749	0	0	0	0	0	0	0	0.0740214	0	0	0	0	0.218758	0	0	0	0	0	0	0	0	0	0	0	0	0	0	0	0	0	0	0	0	0	0	0	0	0	0	0	0	0	0
TCGA-EO-A3AV	0.0973657	0	0	0	0	0	0	0	0	0	0	0	0.0971821	0.740996	0	0	0	0	0	0	0	0	0	0	0	0	0	0	0	0	0	0	0	0	0	0	0	0	0	0	0	0	0	0	0	0	0	0	0
TCGA-EO-A3AY	0.106774	0	0	0	0	0	0	0	0	0	0	0	0.156423	0.657823	0	0	0	0	0	0	0	0	0	0	0	0	0	0	0	0	0	0	0	0	0	0	0	0	0	0	0	0	0	0	0	0	0	0	0
TCGA-EO-A3AZ	0.844553	0	0	0	0	0	0	0	0	0	0	0	0	0.0942387	0	0	0	0	0	0	0	0	0	0	0	0	0	0	0	0	0	0	0	0	0	0	0	0	0	0	0	0	0	0	0	0	0	0	0
TCGA-EO-A3B0	0.112554	0	0	0	0	0	0	0	0	0	0	0	0.129528	0.630033	0	0	0	0	0	0	0	0	0	0	0	0	0	0	0	0	0	0	0	0	0	0	0	0	0	0	0	0	0	0	0	0	0	0	0
TCGA-EO-A3KX	0.239514	0	0	0	0	0.162488	0	0	0	0	0	0	0	0	0	0	0	0.121293	0	0	0	0	0	0	0.202921	0	0	0	0	0	0.10922	0	0	0	0	0	0	0	0	0	0	0	0	0	0	0	0	0	0
TCGA-EY-A1GD	0.140423	0	0	0	0	0	0	0	0	0	0	0	0	0.734783	0	0	0	0	0	0	0	0	0	0	0	0	0	0	0	0	0	0	0	0	0	0	0	0	0	0	0	0	0	0	0	0	0	0	0
TCGA-EY-A1GF	0.467532	0	0	0	0	0	0	0	0	0	0.0676002	0	0	0.105378	0	0	0	0	0.085429	0	0	0	0	0	0	0	0	0	0	0	0	0	0	0	0	0	0	0	0	0	0	0	0	0	0	0	0	0	0
TCGA-EY-A1GI	0.080056	0	0	0	0	0	0	0	0	0	0	0	0.109006	0.810938	0	0	0	0	0	0	0	0	0	0	0	0	0	0	0	0	0	0	0	0	0	0	0	0	0	0	0	0	0	0	0	0	0	0	0
TCGA-EY-A1GK	0.399797	0	0	0	0	0.106377	0	0	0	0	0	0	0	0	0	0	0	0	0.102519	0	0	0	0	0	0.088783	0	0	0	0	0	0.0914664	0	0	0	0	0	0	0	0	0	0	0	0	0	0	0	0	0	0
TCGA-EY-A1GO	0.372437	0	0	0	0	0.213162	0	0	0	0	0	0	0	0	0	0	0	0	0	0	0	0	0	0	0.0718298	0	0	0	0	0	0	0	0	0	0	0	0	0	0	0	0	0	0	0	0	0	0	0	0
TCGA-EY-A1GQ	0.424125	0	0	0	0	0.0994302	0	0	0	0	0	0	0	0.0713009	0	0	0	0	0.126527	0	0	0	0	0	0	0.0827564	0	0	0	0	0.092902	0	0	0	0	0	0	0	0	0	0	0	0	0	0	0	0	0	0
TCGA-EY-A1GU	0.414917	0	0	0	0	0	0	0	0	0	0	0	0	0	0	0	0	0	0.0811612	0	0	0	0	0	0.0906587	0	0	0	0	0	0	0	0	0	0	0	0.15806	0	0	0	0	0	0	0	0	0	0	0	0.106707
TCGA-EY-A1H0	0.535299	0	0	0.060989	0	0	0	0	0	0	0	0	0	0	0	0	0	0	0.228705	0	0	0	0	0	0	0	0	0	0	0	0.0889566	0	0	0	0	0	0	0	0	0	0	0	0	0	0	0	0	0	0
TCGA-EY-A215	0.410439	0	0	0	0	0.0697549	0	0	0	0	0	0	0	0	0	0	0	0.138177	0.2545	0	0	0	0	0	0	0	0	0	0	0	0	0	0	0	0	0	0	0	0	0	0	0	0	0	0	0	0	0	0
TCGA-EY-A2OM	0.564072	0	0	0	0	0	0	0	0	0	0	0	0	0	0	0	0	0	0.197118	0	0	0	0	0	0	0	0	0	0	0	0.0654336	0	0	0	0	0	0	0	0	0	0	0	0	0	0	0	0	0	0
TCGA-EY-A2OP	0.516223	0	0	0	0	0.0864299	0	0	0	0	0	0	0	0.0949986	0	0	0	0	0.127258	0	0	0	0	0	0.0602073	0	0	0	0	0	0.0715198	0	0	0	0	0	0	0	0	0	0	0	0	0	0	0	0	0	0
TCGA-EY-A548	0.507129	0	0	0	0	0	0	0	0	0	0	0	0	0.0933527	0	0	0	0	0.26969	0	0	0	0	0	0	0	0	0	0	0	0.0834135	0	0	0	0	0	0	0	0	0	0	0	0	0	0	0	0	0	0
TCGA-EY-A549	0.963707	0	0	0	0	0	0	0	0	0	0	0	0	0	0	0	0	0	0	0	0	0	0	0	0	0	0	0	0	0	0	0	0	0	0	0	0	0	0	0	0	0	0	0	0	0	0	0	0
TCGA-EY-A5W2	0.34825	0	0	0	0	0.220766	0	0	0	0	0	0	0	0.104414	0	0	0	0	0.115174	0	0	0	0	0	0.0795508	0	0	0	0	0	0	0	0	0	0	0	0	0	0	0	0	0	0	0	0	0	0	0	0
TCGA-F4-6570	0.479502	0	0	0	0	0	0	0	0	0	0	0	0	0.0791426	0	0	0	0	0.344893	0	0	0	0	0	0	0	0	0	0	0	0.0641067	0	0	0	0	0	0	0	0	0	0	0	0	0	0	0	0	0	0
TCGA-F4-6703	0.406629	0	0	0	0	0	0	0	0	0	0	0	0	0.0619319	0	0	0	0	0.408288	0	0	0	0	0	0	0	0	0	0	0	0.0906187	0	0	0	0	0	0	0	0	0	0	0	0	0	0	0	0	0	0
TCGA-F4-6856	0.370368	0	0	0	0	0	0	0	0	0	0	0	0	0	0	0	0	0	0.629632	0	0	0	0	0	0	0	0	0	0	0	0	0	0	0	0	0	0	0	0	0	0	0	0	0	0	0	0	0	0
TCGA-F5-6814	0.127296	0	0	0	0	0	0	0	0	0	0	0	0.0764089	0.747675	0	0	0	0	0	0	0	0	0	0	0	0	0	0	0	0	0	0	0	0	0	0	0	0	0	0	0	0	0	0	0	0	0	0	0
TCGA-FI-A2D0	0.534367	0	0	0	0	0	0	0	0	0	0	0	0	0.150685	0	0	0	0	0.314948	0	0	0	0	0	0	0	0	0	0	0	0	0	0	0	0	0	0	0	0	0	0	0	0	0	0	0	0	0	0
TCGA-FI-A2D4	0.428357	0	0	0	0	0.0933132	0	0	0	0	0	0	0	0.0932312	0	0	0	0	0.261052	0	0	0	0	0	0	0	0	0	0	0	0	0	0	0	0	0	0	0	0	0	0	0	0	0	0	0	0	0	0
TCGA-FI-A2D5	0.179248	0	0	0	0	0	0	0	0	0	0	0	0	0.296032	0	0	0	0	0.501851	0	0	0	0	0	0	0	0	0	0	0	0	0	0	0	0	0	0	0	0	0	0	0	0	0	0	0	0	0	0
TCGA-FI-A2D6	0.488632	0	0	0	0	0	0	0	0	0	0	0	0	0.0862356	0	0	0	0	0.267552	0	0	0	0	0	0	0	0	0	0	0	0	0	0	0	0	0	0	0	0	0	0	0	0	0	0	0	0	0	0
TCGA-FI-A2F4	0.0834502	0	0	0	0	0.186434	0	0	0	0	0	0	0	0	0	0	0	0	0	0	0	0	0	0	0.175091	0	0	0.0644447	0	0	0.16522	0	0	0	0	0	0	0	0	0	0	0	0	0	0	0	0	0	0
TCGA-G4-6302	0.519264	0	0	0	0	0	0	0	0	0	0	0	0	0.13592	0	0	0	0	0.251826	0	0	0	0	0	0	0	0	0	0	0	0	0	0	0	0	0	0	0	0	0	0	0	0	0	0	0	0	0	0
TCGA-G4-6304	0.473443	0	0	0	0	0	0	0	0	0	0	0	0	0.0646049	0	0	0	0	0.422144	0	0	0	0	0	0	0	0	0	0	0	0	0	0	0	0	0	0	0	0	0	0	0	0	0	0	0	0	0	0
TCGA-G4-6309	0.810794	0	0	0	0	0	0	0	0	0	0	0	0	0	0	0	0	0	0.110419	0	0	0	0	0	0	0	0	0	0	0	0	0	0	0	0	0	0	0	0	0	0	0	0	0	0	0	0	0	0
TCGA-G4-6320	0.663138	0	0	0	0	0	0	0	0	0	0	0	0	0.0612026	0	0	0	0	0.24706	0	0	0	0	0	0	0	0	0	0	0	0	0	0	0	0	0	0	0	0	0	0	0	0	0	0	0	0	0	0
TCGA-G4-6586	0.626292	0	0	0	0	0	0	0	0	0	0	0	0	0	0	0	0	0	0.229362	0	0	0	0	0	0	0	0	0	0	0	0.0763681	0	0	0	0	0	0	0	0	0	0	0	0	0	0	0	0	0	0
TCGA-G4-6588	0.455491	0	0	0	0	0	0	0	0	0	0	0	0	0	0	0	0	0	0.386209	0	0	0	0	0	0	0.0780609	0	0	0	0	0	0	0	0	0	0	0	0	0	0	0	0	0	0	0	0	0	0	0
TCGA-G4-6628	0.441601	0	0	0	0	0	0	0	0	0	0	0	0	0	0	0	0	0	0.503981	0	0	0	0	0	0	0	0	0	0	0	0	0	0	0	0	0	0	0	0	0	0	0	0	0	0	0	0	0	0
TCGA-NH-A5IV	0.570153	0	0	0	0	0	0	0	0	0	0	0	0	0	0	0	0	0	0.303948	0	0	0	0	0	0	0	0	0	0	0	0.065574	0	0	0	0	0	0	0	0	0	0	0	0	0	0	0	0	0	0
TCGA-PG-A6IB	0.537391	0	0	0	0	0.151581	0	0	0	0	0	0	0	0	0	0	0	0	0	0	0	0	0	0	0.0782162	0	0	0	0	0	0	0	0	0	0	0	0	0	0	0	0	0	0	0	0	0	0	0	0
TCGA-PG-A917	0.391069	0	0	0	0	0.171943	0	0	0	0	0.10026	0	0	0	0	0	0	0	0.0784051	0	0	0	0	0	0	0	0	0	0	0	0.100873	0	0	0	0	0	0	0	0	0	0	0	0	0	0	0	0	0	0
TCGA-QF-A5YS	0.0672238	0	0	0	0	0	0	0	0	0	0	0	0	0.913944	0	0	0	0	0	0	0	0	0	0	0	0	0	0	0	0	0	0	0	0	0	0	0	0	0	0	0	0	0	0	0	0	0	0	0
TCGA-QG-A5Z2	0.592853	0	0	0	0	0	0	0	0	0	0	0	0	0.0650964	0	0	0	0	0.276479	0	0	0	0	0	0	0	0	0	0	0	0	0	0	0	0	0	0	0	0	0	0	0	0	0	0	0	0	0	0
TCGA-QS-A5YR	0.628069	0	0	0	0	0	0	0	0	0	0	0	0	0	0	0	0	0	0.148182	0	0	0	0	0	0	0	0	0	0	0	0	0	0	0	0	0	0	0	0	0	0	0	0	0	0	0	0	0	0.128432
TCGA-SJ-A6ZI	0.625724	0	0	0	0	0	0	0	0	0	0	0	0	0.0725956	0	0	0	0	0.293209	0	0	0	0	0	0	0	0	0	0	0	0	0	0	0	0	0	0	0	0	0	0	0	0	0	0	0	0	0	0
TCGA-SL-A6JA	0.514696	0	0	0	0	0	0	0	0	0	0	0	0	0	0	0	0	0	0.342183	0	0	0	0	0	0	0	0	0	0	0	0	0	0	0	0	0	0	0	0	0	0	0	0	0	0	0	0	0	0
TCGA-WS-AB45	0.765838	0	0	0	0	0	0	0	0	0	0	0	0	0.0810067	0	0	0	0	0.153156	0	0	0	0	0	0	0	0	0	0	0	0	0	0	0	0	0	0	0	0	0	0	0	0	0	0	0	0	0	0
[truncated: 18 more columns]
