# Supplementary material for: A Subset of Microsatellite Unstable Cancer Genomes Prone to Short Insertions over Deletions Is Associated with Elevated Anticancer Immunity
Source: Genes (Basel). 2024 Jun 12;15(6):770. doi: 10.3390/genes15060770 (PMC11202581; doi:10.3390/genes15060770)
Supplement: Supplementary file 1 [file genes-15-00770-s001.zip › genes-3037846-supplementary/Supplementary Table S2.xlsx]

## Sheet: SupplementaryTable2
Table S2. Cosine similarities for all SBS signature across subtypes
SBS	MMRd-del	MMRd-ins	PPd
SBS1	0.834	0.713	0.361
SBS2	0.067	0.075	0.127
SBS3	0.3	0.332	0.227
SBS4	0.22	0.235	0.276
SBS5	0.477	0.494	0.357
SBS6	0.943	0.883	0.393
SBS7a	0.132	0.149	0.216
SBS7b	0.182	0.202	0.226
SBS7c	0.068	0.084	0.067
SBS7d	0.104	0.153	0.097
SBS8	0.178	0.206	0.249
SBS9	0.205	0.24	0.316
SBS10a	0.075	0.116	0.705
SBS10b	0.263	0.221	0.766
SBS11	0.25	0.306	0.171
SBS12	0.189	0.252	0.101
SBS13	0.02	0.019	0.066
SBS14	0.275	0.311	0.458
SBS15	0.832	0.91	0.363
SBS16	0.119	0.144	0.098
SBS17a	0.074	0.108	0.03
SBS17b	0.028	0.031	0.092
SBS18	0.254	0.263	0.525
SBS19	0.237	0.261	0.125
SBS20	0.423	0.446	0.191
SBS21	0.183	0.249	0.102
SBS22	0.035	0.046	0.016
SBS23	0.333	0.387	0.15
SBS24	0.297	0.319	0.232
SBS25	0.371	0.381	0.336
SBS26	0.248	0.315	0.124
SBS27	0.086	0.092	0.059
SBS28	0.031	0.032	0.193
SBS29	0.287	0.283	0.307
SBS30	0.302	0.287	0.176
SBS31	0.203	0.238	0.135
SBS32	0.352	0.347	0.218
SBS33	0.158	0.191	0.09
SBS34	0.061	0.072	0.024
SBS35	0.216	0.261	0.181
SBS36	0.157	0.187	0.588
SBS37	0.187	0.237	0.151
SBS38	0.167	0.177	0.135
SBS39	0.207	0.21	0.154
SBS40	0.284	0.317	0.353
SBS41	0.202	0.225	0.209
SBS42	0.401	0.482	0.276
SBS43	0.046	0.063	0.032
SBS44	0.624	0.638	0.287
SBS45	0.196	0.206	0.222
SBS46	0.252	0.305	0.139
SBS47	0.075	0.093	0.085
SBS48	0.016	0.014	0.022
SBS49	0.083	0.067	0.042
SBS50	0.136	0.161	0.15
SBS51	0.154	0.142	0.103
SBS52	0.052	0.056	0.169
SBS53	0.133	0.123	0.069
SBS54	0.266	0.292	0.09
SBS55	0.064	0.071	0.073
SBS56	0.091	0.127	0.653
SBS57	0.185	0.199	0.209
SBS58	0.187	0.187	0.208
SBS59	0.052	0.053	0.064
SBS60	0.019	0.019	0.022
SBS84	0.377	0.413	0.171
SBS85	0.09	0.132	0.096
