# Supplementary material for: A Subset of Microsatellite Unstable Cancer Genomes Prone to Short Insertions over Deletions Is Associated with Elevated Anticancer Immunity
Source: Genes (Basel). 2024 Jun 12;15(6):770. doi: 10.3390/genes15060770 (PMC11202581; doi:10.3390/genes15060770)
Supplement: Supplementary file 1 [file genes-15-00770-s001.zip › genes-3037846-supplementary/Supplementary Table S3.xlsx]

## Sheet: SupplementaryTable3
Table S3. Gene set enrichment analysis (GSEA) results between MMRd-del and MMRd-ins
pathway	pval	padj	ES	NES	nMoreExtreme	size	leadingEdge2
HALLMARK_ADIPOGENESIS	0.573791	0.683085	-0.268649	-0.953597	450	194	ORM1,CYP4B1,ANGPTL4,CRAT,SNCG,SLC1A5,GADD45A,PPARG,RETN,MGST3,CAT,IDH1,SLC19A1,EPHX2,ARL4A,PHYH,ETFB,PPP1R15B,COL4A1,SAMM50,SDHC,PTGER3,ARAF,POR,PGM1,RETSAT,DDT,DDT,ANGPT1,ACAA2,RREB1,MDH2,APLP2,LAMA4,COL15A1,ACADS,CMPK1,UBC,TOB1,RAB34,BCKDHA,CD151,COX8A,CDKN2C,PFKL,CYC1,DGAT1,DGAT1,DGAT1,PIM3,PRDX3,LIFR,ADCY6,TALDO1,PLIN2,CPT2,CMBL,ACADM,UQCRQ,ITIH5,ALDOA,TST,MGLL,SCARB1
HALLMARK_ALLOGRAFT_REJECTION	0.00636943	0.0199045	0.555919	2.36257	0	323	HLA-DOA,HLA-DOA,HLA-DOA,HLA-DOA,HLA-DOA,HLA-DOA,HLA-DOA,CD79A,CCL19,IRF4,CCL13,HLA-DQA1,HLA-DQA1,HLA-DQA1,HLA-DQA1,HLA-DQA1,HLA-DQA1,HLA-DQA1,CD40LG,CFP,TIMP1,LCK,LTB,LTB,LTB,LTB,LTB,LTB,LTB,LTB,ITGAL,CCR5,IRF7,IRF7,PRKCB,MAP4K1,MAP4K1,CD74,CD96,WAS,CD3E,NCF4,NCF4,CCL5,CCL5,CCL11,IL2RA,IL16,CCR2,SPI1,CXCR3,IGSF6,IGSF6,CD7,ITGB2,TRAT1,CD2,CD4,CXCL9,CD28,CCR1,GPR65,PTPRC,PTPRC,CD86,ITK,LY86,CRTAM,F…
HALLMARK_ANDROGEN_RESPONSE	0.701534	0.779482	-0.266881	-0.880283	502	98	KRT19,KLK3,SLC26A2,SPDEF,PMEPA1,UAP1,STEAP4,GSR,IQGAP2,B4GALT1,SEC24D,AKAP12,RAB4A,CCND1,TSC22D1,ABHD2,SAT1,SGK1,ADAMTS1,ITGAV,ELL2,DHCR24
HALLMARK_ANGIOGENESIS	0.010084	0.0265369	-0.609153	-1.67755	5	36	SERPINA5,CXCL6,S100A4,STC1,JAG2,APOH,VCAN,PGLYRP1,VEGFA,CCND2,PDGFA,LRPAP1,SPP1,COL3A1,VAV2,COL5A2,POSTN,THBD,ITGAV
HALLMARK_APICAL_JUNCTION	0.00126743	0.00615082	-0.521295	-1.8696	0	220	CLDN6,KRT31,KRT31,CLDN8,CALB2,CALB2,COL9A1,CNTN1,ATP1A3,ADRA1B,CLDN9,CLDN18,TNFRSF11B,CDSN,CDSN,CDSN,CDSN,CDSN,CDSN,PPP2R2C,NRTN,AMH,LAMB3,SLC30A3,CDH4,CDH4,TGFBI,LAMA3,PDZD3,CRAT,ICAM5,ITGA2,EGFR,MPZL1,MAPK11,FSCN1,VCAN,PCDH1,CLDN7,CLDN7,GRB7,CD276,WNK4,B4GALT1,CLDN4,CDH8,ADAM23,SGCE,IRS1,MPZL2,CADM3,SHROOM2,ADAM9,ADAM9,LAMC2,JUP,AMIGO2,MAPK13,VAV2
HALLMARK_APICAL_SURFACE	0.165342	0.310573	-0.425555	-1.22233	103	44	LYPD3,ATP6V0A4,PLAUR,B4GALT1,SRPX,AKAP7,EFNA5,SHROOM2,SLC34A3,PCSK9,PKHD1,EPHB4,ADAM10
HALLMARK_APOPTOSIS	0.00128205	0.00615082	-0.430831	-1.52462	0	179	F2,CLU,EREG,IL1A,IL1B,IER3,IER3,IER3,IER3,IER3,IER3,IER3,PMAIP1,BMP2,IL6,ANXA1,GADD45A,BTG2,CTH,GSR,AVPR1A,IGFBP6,CCNA1,HMOX1,CCND2,GSN,PLAT,KRT18,TGFB2,NEFH,TNFRSF12A,CCND1,CAV1,BCL2L10,SAT1,ATF3,LGALS3,LMNA,RHOB,BCL2L11,TXNIP,CASP7,DDIT3,CD44,ENO2,RETSAT,TSPO,PSEN2,EBP,GADD45B,BGN,NEDD9,CDC25B,WEE1,BMF,BCL2L1,PEA15,BCL10,ERBB3,PDGFRB,MCL1,CASP1,DAP3,TNF,TNF,TNF,TNF,TNF,TNF,TNF,TNF,CDK2,EMP1,DAP…
HALLMARK_BILE_ACID_METABOLISM	0.263229	0.438716	-0.327902	-1.10202	193	108	NR0B2,SLC23A1,SULT2B1,AGXT,ALDH1A1,PECR,BMP6,BBOX1,AR,ABCG8,PXMP2,DIO2,TTR,CAT,IDH1,EPHX2,PHYH,ALDH9A1,BCAR3,TFCP2L1,AQP9,RXRG,SERPINA6,SERPINA6,HSD17B6,SULT1B1,DHCR24,PEX6,PEX7,PEX1,RETSAT,ABCA2,SLC29A1,PEX11A,CYP8B1,CYP39A1,PEX19
HALLMARK_CHOLESTEROL_HOMEOSTASIS	0.178466	0.318689	-0.377804	-1.18967	120	75	CLU,PLAUR,ANXA13,ETHE1,PMVK,ALCAM,CD9,ADH4,PPARG,AVPR1A,SEMA3B,TNFRSF12A,ATF3,LGALS3,GUSB,ACTG1,TMEM97,ABCA2,TRIB3,EBP,GPX8,STX5,HSD17B7,SREBF2,FDPS,NFIL3,MAL2,MVD
HALLMARK_COAGULATION	0.00135318	0.00615082	-0.534817	-1.84433	0	148	KLK8,S100A1,C8G,F2,MMP8,CLU,MMP1,MMP1,TFPI2,LEFTY2,MMP3,PLG,MMP10,GDA,HPN,CPN1,TMPRSS6,SERPINA1,SERPINA1,SERPINE1,SERPINB2,S100A13,MAFF,TF,ITGA2,PLAU,CTSE,ANXA1,CD9,F12,CFD,CFD,MMP14,CAPN5,CAPN5,CAPN5,ITGB3,FN1
HALLMARK_COMPLEMENT	0.011378	0.028445	-0.387855	-1.39474	8	229	S100A9,F2,MMP8,F5,MMP13,MMP13,CLU,TFPI2,S100A12,LTF,PLG,SCG3,F7,PHEX,TMPRSS6,PLA2G4A,SERPINA1,SERPINA1,SERPINE1,KLK1,PLAUR,PRSS3,SERPINB2,MT3,S100A13,MAFF,CP,IL6,CD55,MMP14,FN1,CD46,C4BPB,CDA,HPCAL4,HSPA1A,HSPA1A,HSPA1A,HSPA1A,HSPA1A,PLAT,DUSP5,CEBPB,CDH13,L3MBTL4,ADAM9,ADAM9,MMP15,LGALS3,PIM1
HALLMARK_DNA_REPAIR	1	1	-0.105035	-0.362107	742	146	VPS37D,CANT1,CDA,NME4,TYMS,GUK1,ADA,TMED2,ERCC1,POLR3C,PDE4B,RFC2,BCAM,FEN1,POLD1,SAC3D1,PCNA,POLE4,DAD1,POLA2,LIG1,RAD51,SSRP1,ADCY6,PRIM1,ERCC2,POLR2G,ZWINT,DDB1,RFC5,POLD4,POLR2H,SEC61A1,IMPDH2,PNP,RPA3,REV3L,USP11,NUDT21,DUT,BRF2,GMPR2,GMPR2,DDB2
HALLMARK_E2F_TARGETS	0.0025	0.00961538	-0.429225	-1.5349	1	204	CDKN2A,CKS1B,SPC24,ESPL1,UBE2T,AURKB,HMGA1,PRDX4,TCF19,TCF19,TCF19,TCF19,TCF19,TCF19,TCF19,MYBL2,ANP32E,POLD2,TK1,TIMELESS,PLK1,RFC2,CDCA3,RAN,TUBB,TUBB,TUBB,TUBB,TUBB,TUBB,TUBB,TUBB,TUBB,POLD1,CDKN3,CCNB2,ASF1B,ASF1B,NCAPD2,PCNA,RACGAP1,PRPS1,POLE4,BARD1,RAD51AP1,MKI67,CDC20,GINS1,DEPDC1,CDC25B,WEE1,CDCA8,RBBP7,DCTPP1,RNASEH2A,LBR,CENPM,POLA2,LIG1,CDKN2C,UBE2S,HUS1,SSRP1,MCM7,DEK,LMNB1,MCM2,NAP1…
HALLMARK_EPITHELIAL_MESENCHYMAL_TRANSITION	0.00127226	0.00615082	-0.47165	-1.67754	0	197	DKK1,MMP1,MMP1,TFPI2,MMP3,CDH2,CXCL6,TNFRSF11B,SERPINE1,NT5E,TNC,PTHLH,FOXC2,FMOD,PLAUR,PRRX1,FSTL3,TGFBI,SNAI2,LGALS1,LAMA3,APLP1,COL5A3,QSOX1,COL12A1,LOX,ITGA2,IL6,GJA1,SDC1,PMEPA1,BASP1,GADD45A,VCAN,GPC1,SCG2,MMP14,ITGB3,ITGA5,FN1,SERPINH1,COL1A2,ANPEP,LOXL1,VEGFA,ECM1,LAMC1,LAMA1,LOXL2,COL5A1,WNT5A,COL1A1,ITGB5,SLIT3,TNFRSF12A,FZD8,SPP1,SAT1,LAMC2,COL3A1,SGCB,DPYSL3,SPARC,IGFBP2,COL4A1,OXTR,S…
HALLMARK_ESTROGEN_RESPONSE_EARLY	0.00125786	0.00615082	-0.483074	-1.72697	0	207	CALB2,CALB2,SLC7A2,PDZK1,KRT13,TFF1,KCNK15,ANXA9,MUC1,AQP3,SULT2B1,PTGES,RET,KLK10,KCNK5,PGR,KRT19,CLIC3,SLC26A2,SFN,PMAIP1,CELSR2,LAD1,KLF4,OLFML3,FOS,GJA1,SLC2A1,CISH,P2RY2,CANT1,SCNN1A,GFRA1,RAPGEFL1,AR,GREB1,CLDN7,CLDN7,SEMA3B,B4GALT1,WFS1,BLVRB,OLFM1,STC2,ELF3,TSKU,KRT18,NCOR2,TFF3,BHLHE40,INHBB,SLC24A3,CCND1,SLC9A3R1,MYOF,ABHD2,XBP1,MAPT,MAPT,MAPT,IL6ST,TGM2,TJP3,CELSR1,ENDOD1,CALCR,SLC7A5,…
HALLMARK_ESTROGEN_RESPONSE_LATE	0.00126582	0.00615082	-0.529604	-1.89509	0	211	SERPINA3,IGSF1,CHST8,S100A9,PDZK1,SERPINA5,TFPI2,KRT13,LTF,FGFR3,TFF1,ANXA9,ASCL1,SULT2B1,SERPINA1,SERPINA1,KLK11,PTGES,TRIM29,RET,KLK10,CYP4F11,AGR2,SCUBE2,GAL,KCNK5,PGR,KRT19,CLIC3,SLC26A2,SFN,PLAC1,CELSR2,KLF4,FOS,CISH,SCNN1A,NMU,CD9,RAPGEFL1,PRLR,TH,ZFP36,GJB3,CKB,SEMA3B,WFS1,CCNA1,BLVRB,OLFM1,UGDH,NCOR2,TFF3,SLC24A3,CCND1,CAV1,SLC9A3R1,MYOF,ABHD2,EMP2,IMPA2,ST6GALNAC2,XBP1,ASS1,LAMC2,ETFB,AT…
HALLMARK_FATTY_ACID_METABOLISM	0.335968	0.479955	0.263279	1.03934	84	153	CYP1A1,HPGD,FABP1,FMO1,HMGCS2,HSPH1,CD36,HMGCS1,REEP6,AOC3
HALLMARK_G2M_CHECKPOINT	0.00899743	0.0249929	-0.408511	-1.44509	6	188	HOXC10,EGF,CKS1B,ESPL1,SLC12A2,NEK2,EFNA5,RASAL2,EXO1,CCND1,AURKB,HMGA1,MYBL2,CCNF,PRC1,GINS2,HMGN2,SLC7A5,MARCKS,PLK1,CENPF,KIF11,E2F2,E2F2,CDKN3,CCNB2,CCNT1,RACGAP1,BARD1,STIL,MKI67,CDC20,DMD,CDC25B,TPX2,LBR,POLA2,UCK2,KIF20B,CDKN2C,UBE2S,HUS1,BCL3,TRAIP,CHAF1A,TGFB1,SNRPD1,LMNB1,MCM2,KIF2C,INCENP,RBM14,CENPA,TFDP1,POLE,CCNA2,HMMR,KPNA2,TACC3,CDK1,NUSAP1,BUB3,SMARCC1,TROAP,E2F1,CDK4,SMC4,PTTG1,…
HALLMARK_GLYCOLYSIS	0.00125786	0.00615082	-0.483374	-1.72805	0	207	GPR87,CHST2,CLDN9,DPYSL4,ANGPTL4,NT5E,B3GNT3,IRS2,IER3,IER3,IER3,IER3,IER3,IER3,IER3,STC1,PFKP,TGFBI,CACNA1H,GNE,SRD5A3,CITED2,FBP2,QSOX1,SDC1,EGFR,TGFA,VCAN,GPC1,CTH,CAPN5,CAPN5,CAPN5,ADORA2B,VEGFA,B4GALT1,BPNT1,CHST6,STC2,COL5A1,ELF3,TFF3,IDH1,CYB5A,PYGB,ALDH9A1,SOX9,CLDN3,B4GALT4,SLC16A3,GUSB,TPI1,GALK1,GLRX,SDHC,GFPT1,EFNA3,PGK1,P4HA2,DDIT4,CD44,ENO2,COG2,FUT8,IGFBP3,MDH2,POLR3K,KDELR3,PGAM1,…
HALLMARK_HEDGEHOG_SIGNALING	0.00681431	0.0200421	-0.62511	-1.70447	3	34	UNC5C,PLG,AMOT,CRMP1,L1CAM,RTN1,GLI1,SCG2,VEGFA,TLE1,NRCAM,CNTFR,HEY1,NRP2
HALLMARK_HEME_METABOLISM	0.536398	0.670498	-0.274046	-0.971427	419	193	ALAS2,HBB,AQP3,NFE2,ALDH1L1,ANK1,PDZK1IP1,RAP1GAP,TSPO2,SLC30A1,CTSE,SLC2A1,MYL4,BTG2,HBQ1,SLC4A1,RHCE,BLVRB,SLC11A2,MGST3,CAT,IGSF3,ACSL6,LRP10,TRIM10,TRIM10,TRIM10,TRIM10,TRIM10,TRIM10,TRIM10,TRIM10,TSPAN5,P4HA2,ELL2,SLC22A4,ENDOD1,HBD,MBOAT2,ICAM4,BCAM,E2F2,E2F2,SLC10A3,CA2,ADIPOR1,SLC6A8,SPTB,SELENBP1,MKRN1,PSMD9,GYPE,NUDT4,PRDX2,CPOX,HEBP1,GMPS,ERMAP
HALLMARK_HYPOXIA	0.00125471	0.00615082	-0.504158	-1.80201	0	202	CHST2,IGFBP1,PKLR,PKLR,PKP1,S100A4,DPYSL4,SULT2B1,SERPINE1,ANGPTL4,HS3ST1,EDN2,PPARGC1A,PLAUR,IRS2,IER3,IER3,IER3,IER3,IER3,IER3,IER3,STC1,PFKP,TGFBI,ADM,MAFF,CP,CITED2,LOX,FOS,IL6,EGFR,SLC2A1,EFNA1,GPC1,HAS1,KIF5A,ZFP36,ADORA2B,VEGFA,SRPX,HMOX1,STC2,COL5A1,AKAP12,BHLHE40,CAV1,SLC2A3,ATF3,PIM1,TPI1,PDGFB,CHST3,GALK1,GLRX,LXN,GAPDH,F3,PPP1R3C,EFNA3,PGK1,ILVBL,TGM2,P4HA2,TPST2,PGM1,DDIT4,SDC4,DDIT3
HALLMARK_IL2_STAT5_SIGNALING	0.0610329	0.13268	0.295632	1.21618	12	209	IRF4,ABCB1,MAP6,PRAF2,CAPN3,EOMES,LTB,LTB,LTB,LTB,LTB,LTB,LTB,LTB,TRAF1,BATF3,AGER,AGER,AGER,AGER,AGER,AGER,AGER,POU2F1,IL2RA,CD79B,TLR7,SELP,GPR65,CD86,GLIPR2,IL10RA,TNFRSF8,FGL2,FLT3LG,CD48,HIPK2,GPR83,NRP1,IL2RB,CST7,SHE,TNFRSF4,ICOS
HALLMARK_IL6_JAK_STAT3_SIGNALING	0.202128	0.348496	0.308048	1.14431	56	101	LTB,LTB,LTB,LTB,LTB,LTB,LTB,LTB,IL2RA,CD36,CXCL9,CCR1,CSF2RB,IL9R,CXCL13,CD38,IL2RG,IL12RB1,CD14,LEPR,PIK3R5,CSF2RA,JUN,STAT2,IRF9,IRF9
HALLMARK_INFLAMMATORY_RESPONSE	0.16771	0.310573	-0.322239	-1.15825	133	217	CSF3,SLC7A2,CHST2,ROS1,OPRK1,PROK2,CXCL6,HPN,EREG,SERPINE1,KCNMB2,CCL24,SLC4A4,IL1A,HAS2,LIF,FFAR2,PLAUR,IL1B,SLC1A2,ADM,CD82,FPR1,TLR3,IL6,CD55,P2RY2,OSM,BTG2,PCDH7,MMP14,ITGB3,ITGA5,ADORA2B,RNF144B,TNFAIP6,TACR1,SLC11A2,CSF1
HALLMARK_INTERFERON_ALPHA_RESPONSE	0.00398406	0.0142288	0.470424	1.81769	0	135	ISG15,IFI27,IFI27,MX1,IFI44L,IRF7,IRF7,CD74,IFI44,RSAD2,OASL,RTP4,HERC6,IFITM1,IFIT3,TMEM140,UBA7,C1S,LPAR6,DHX58,LAMP3,CMPK2,USP18,SAMD9L,SLC25A28,PNPT1,EIF2AK2,IFI30,IFIT2,SP110,IFIH1,STAT2,PARP12,IRF9,IRF9,GBP4,SELL,IFITM3,OGFR,PARP9,BST2,OAS1
HALLMARK_INTERFERON_GAMMA_RESPONSE	0.00555556	0.0185185	0.481405	2.01507	0	282	ISG15,IRF4,IFIT1,HLA-DQA1,HLA-DQA1,HLA-DQA1,HLA-DQA1,HLA-DQA1,HLA-DQA1,HLA-DQA1,XAF1,CIITA,SLAMF7,IFI27,IFI27,GPR18,MX1,IFI44L,IRF7,IRF7,CD74,IFI44,CCL5,CCL5,RSAD2,OASL,CMKLR1,HLA-DRB1,HLA-DRB1,HLA-DRB1,HLA-DRB1,HLA-DRB1,HLA-DRB1,SELP,CXCL9,ZBP1,RTP4,SERPING1,CD86,CSF2RB,IL10RA,CD40,FGL2,KLRK1,MX2,CD38,IL18BP,VCAM1,HERC6,FCGR1A,STAT4,IL2RB,IFIT3,EIF4E3,DDX58,C1S,IFNAR2,CCL2,DHX58,LCP2,HLA-DMA,HLA…
HALLMARK_KRAS_SIGNALING_DN	0.00131234	0.00615082	-0.629275	-2.21268	0	171	TFF2,KLK8,CLDN8,KCNQ2,KCNQ2,TLX1,TG,KRT5,SLC12A3,GP2,SPRR3,EGF,CHST2,LYPD3,MYH7,SLC5A5,KRT13,CDH16,PRODH,KLK7,FGFR3,LGALS7,LGALS7,CPA2,SERPINA10,SERPINA10,DLK2,PKP1,PNMT,KCNN1,AKR1B10,UPK3B,UPK3B,KLHDC8A,EDN2,SLC38A3,ZBTB16,HTR1D,KRT4,EDAR,SLC30A3,CD207,SERPINB2,SHOX2,KRT1,ATP6V1B1,CAPN9,P2RX6,SNCB,CELSR2,SLC6A14,CLDN16,LFNG,NPHS1,TCF7L1,GPRC5C,NOS1,BTG2,CALCB,HSD11B2,COL2A1,NR4A2,GDNF,ADRA2C
HALLMARK_KRAS_SIGNALING_UP	0.0138365	0.032944	-0.389397	-1.39208	10	207	SERPINA3,PTGS2,PPBP,WNT7A,TNNT2,NR0B2,SCG3,MMP10,RBP4,MYCN,EREG,ANO1,ANGPTL4,BTC,HOXD11,LIF,PLAUR,IL1B,PRRX1,KCNN4,TSPAN7,TSPAN1,KLF4,BMP2,SLPI,TPH1,ITGA2,PLAU,GFPT2,PIGR,HDAC9,GALNT3,SPRY2,ETV1,RETN,IGF2,SEMA3B,CCND2,PLAT,HKDC1,AKAP12,USH1C,ETV4,TMEM100,MPZL2,TMEM158,F2RL1,SPP1,SOX9,JUP,VWA5A,TOR1AIP2
HALLMARK_MITOTIC_SPINDLE	0.674684	0.766686	-0.256484	-0.91778	532	211	CDC42EP4,FSCN1,ESPL1,CDC42EP1,ARHGEF2,NEK2,TUBA4A,CDC42BPA,GSN,RASAL2,ANLN,SHROOM2,BCL2L11,KIFAP3,ECT2,PRC1,PIF1,RHOF,SUN2,MARCKS,ARL8A,PLK1,CENPF,KIF11,CDC42EP2,EZR,FLNB,SAC3D1,ARF6,ARHGAP27,ARHGAP27,ARHGAP27,CCNB2,MID1IP1,RACGAP1,TUBGCP2,NEDD9,TBCD,TBCD,BCAR1,BCAR1,TPX2,LLGL1,LLGL1,NET1,RASA1,KIF20B,BCR,MYH10,ARFIP2,PXN,PDLIM5,LMNB1,CDK5RAP2,KIF2C,INCENP,KPTN,CLIP2,CD2AP,CDK1,NUSAP1,CEP57,ARHGE…
HALLMARK_MTORC1_SIGNALING	0.785894	0.854233	-0.240978	-0.860457	623	203	STC1,SLC2A1,SYTL2,SLC1A5,CD9,BTG2,CTH,GSR,SERPINH1,TUBA4A,PSAT1,IDH1,BHLHE40,SLC9A3R1,XBP1,SLC2A3,TPI1,SHMT2,GLRX,TMEM97,CCNF,GAPDH,PHGDH,PGK1,PGM1,DDIT4,DHCR24,DDIT3,SLC7A5,UCHL5,PLK1,NUPR1,CACYBP,PSMB5,TRIB3,EBP,SEC11A,SLC6A6,P4HA1,ENO1,VLDLR,RIT1,NFIL3,PSPH,PFKL,GMPS,LTA4H,FADS2,IGFBP5,PPIA,MCM2,MAP2K3,PPA1,SKAP2,ALDOA,SORD,SSR1,DAPP1,RRM2,RPA1,EGLN3,HSP90B1,CCNG1
HALLMARK_MYC_TARGETS_V1	0.299371	0.454287	-0.296328	-1.06548	237	224	RPS5,LSM2,LSM2,LSM2,LSM2,LSM2,LSM2,TYMS,PRDX4,ILF2,POLD2,RPLP0,PGK1,SLC25A3,RRM1,RAN,PSMA2,RPS3,HNRNPA1,PCNA,MRPL9,RPS10,GLO1,PABPC4,CDC20,CCT4,TRIM28,PSMA7,SNRPD2,CCT3,CYC1,PTGES3,FBL,FBL,EEF1B2,EEF1B2,PRDX3,MCM7,DEK,SNRPD1,PPIA,MCM2,NAP1L1,RPS6,PHB2,HDGF,CDK2,TFDP1,PSMD8,COX5A,CCNA2,AIMP2,KPNA2,SERBP1,BUB3,SMARCC1,RANBP1,CDK4,FAM120A,APEX1,IMPDH2,MCM5,DHX15,CCT2,ACP1,EXOSC7,EIF1AX,PSMA6,VDAC1,M…
HALLMARK_MYC_TARGETS_V2	0.99232	1	-0.184534	-0.555423	645	60	SLC19A1,TFB2M,MAP3K6,TMEM97,DUSP2,SLC29A2,PLK1,DCTPP1,NOC4L,NOC4L,SORD,AIMP2,IPO4,IPO4,PPRC1,TBRG4,IMP4,CDK4,MCM5
HALLMARK_MYOGENESIS	0.132316	0.264631	-0.333719	-1.18695	103	197	TNNT3,TNNT3,CLU,MYH7,TNNT2,TNNT1,NCAM1,NCAM1,SLN,TNNI1,CHRNA1,CKMT2,CACNA1H,CRAT,SPDEF,TNNI2,TNNI2,SOD3,NOS1,MYL4,CFD,CFD,MAPK12,CKB,EPHB3,NQO1,GSN,STC2,CTF1,MYL3,BHLHE40,FABP3,COL1A1,ITGB5,CDH13,COL3A1,SPHK1,SPARC,SGCD,COL6A2,MEF2D,ITGB4,CHRNG,PPP1R3C,MYBPH,ACTN2,SYNGR2,PSEN2,IGFBP3,KCNH1,COX7A1,COL4A2,SGCA,GADD45B,FXYD1,COL15A1,HRC,SLC6A8,ADAM12,PPFIA4,RIT1,FDPS,DMD,TPM3,SGCG,TCAP,RYR1,MYBPC3,A…
HALLMARK_NOTCH_SIGNALING	0.29983	0.454287	-0.41309	-1.12636	175	34	FZD1,LFNG,FZD7,APH1A,WNT5A,CCND1,NOTCH3,FZD5,HEYL,PSEN2
HALLMARK_OXIDATIVE_PHOSPHORYLATION	1	1	-0.112677	-0.402741	796	202	PDK4,MGST3,IDH1,CYB5A,PHYH,ETFB,ATP1B1,MRPL11,NDUFS2,SDHC,SLC25A5,MRPS12,MRPS12,POR,CASP7,SLC25A3,NDUFB2,FH,RETSAT,NDUFS6,CPT1A,ACAA2,MDH2,UQCRH,SLC25A6,PDP1,BCKDHA,TIMM13,COX8A,ATP6AP1,CYC1,NDUFS4,NQO2,PRDX3,TIMM17A,SDHA,ACADM,UQCRQ,PHB2,HSD17B10,COX5A,UQCRC1,CS,NNT,ACAT1,VDAC2,COX7A2L,NDUFV1,OGDH,HADHB,IDH2,VDAC1,TIMM9,ATP6V0E1,SLC25A4,NDUFAB1,IDH3G,DLST,SLC25A11,ECH1,ECH1
HALLMARK_P53_PATHWAY	0.00125945	0.00615082	-0.46995	-1.67804	0	203	KLK8,CLCA2,S100A4,IL1A,ZBTB16,LIF,TCHH,TNNI1,IER3,IER3,IER3,IER3,IER3,IER3,IER3,CDKN2A,JAG2,ZFP36L1,TP63,SFN,CD82,KIF13B,KLF4,BMP2,FOS,SDC1,TGFA,GADD45A,BTG2,EPHX1,RPS12,S100A10,UPP1,HMOX1,CCND2,PDGFA,KRT17,INHBB,CDH13,PLK2,TSC22D1,IER5,SAT1,ATF3,SPHK1,CD81,VWA5A,ADA,ZNF365,ITGB4,TXNIP,HINT1,PERP,DDIT4,DDIT3,PHLDA3,ST14,RETSAT,HEXIM1,MXD1,NUPR1,TRIB3,PROCR,EPHA2,TM4SF1,TM7SF3,ABHD4,PCNA,TOB1
HALLMARK_PANCREAS_BETA_CELLS	0.00170358	0.00709824	-0.739191	-2.00515	0	33	PCSK2,PCSK1,PKLR,PKLR,DCX,SYT13,CHGA,CHGA,PDX1,NKX2-2,ABCC8,FOXA2,INSM1,FOXO1,ISL1,STXBP1
HALLMARK_PEROXISOME	0.348901	0.484585	-0.317582	-1.06105	253	105	CACNA1B,SULT2B1,ALDH1A1,SEMA3C,CRAT,ABCC8,HSD11B2,DLG4,TTR,CAT,IDH1,EPHX2,ALDH9A1,RXRG,SERPINA6,SERPINA6,CRABP2,ERCC1,ALB,FIS1,DHCR24,PEX6,CADM1,RETSAT,TSPO,PEX11B,PEX11A,STS,FDPS,PEX5,PEX5,SLC35B2,ABCD3,HSD17B11,BCL10,MLYCD,NR1I2,CLN8,CLN8
HALLMARK_PI3K_AKT_MTOR_SIGNALING	0.628253	0.730526	0.244644	0.926596	168	114	PITX2,ADCY2,LCK,PRKCB,FGF17,PIK3R3,GNGT1,FASLG,IL2RG,VAV3,CAB39L,TIAM1,SLA,STAT2
HALLMARK_PROTEIN_SECRETION	0.359944	0.486411	-0.320508	-1.05353	256	97	ATP6V1B1,EGFR,CAV2,SCAMP3,SCAMP3,SH3GL2,KRT18,SEC24D,BNIP3,RAB9A,TMED2,ANP32E,TOM1L1,ADAM10,ARF1,COG2,VPS45,VPS45,TMED10,SNX2,ERGIC3,NAPG,RAB2A,SGMS1,AP2S1,ARFGAP3,ATP1A1,YIPF6,ZW10,TSPAN8,CLTC,LAMP2,LMAN1,OCRL,ARCN1,ICA1,GBF1,RPS6KA3,AP3B1,M6PR,VAMP3,GOSR2,TSG101,COPB1,AP3S1,VPS4B
HALLMARK_REACTIVE_OXYGEN_SPECIES_PATHWAY	0.556075	0.67814	-0.314954	-0.940493	356	54	PFKP,GSR,NQO1,CAT,SRXN1,PRDX4,JUNB,NDUFS2,GLRX,PRDX6,CDKN2D,EGLN2,PRDX2,MGST1,ERCC2
HALLMARK_SPERMATOGENESIS	0.498626	0.639265	-0.288074	-0.968865	362	111	ALOX15,SCG3,CHRM4,DMRT1,ELOVL3,TCP11,RPL39L,CLGN,GAD1,NOS1,GRM8,SLC12A2,PACRG,CCNA1,NEK2,NEFH,ARL4A,ACRBP
HALLMARK_TGF_BETA_SIGNALING	0.0812883	0.169351	-0.446946	-1.34849	52	59	LEFTY2,NOG,SERPINE1,BMP2,PMEPA1,NCOR2,BCAR3,SMAD6,JUNB,ID3,ID3,KLF10,SKIL,CDH1,ID1,ACVR1,TGFB1
HALLMARK_TNFA_SIGNALING_VIA_NFKB	0.00126103	0.00615082	-0.478189	-1.71896	0	225	PTGS2,CXCL6,SERPINE1,TNC,IL1A,LAMB3,LIF,PLAUR,IRS2,IL1B,DUSP4,SERPINB2,IER3,IER3,IER3,IER3,IER3,IER3,IER3,ZC3H12A,NR4A1,MAFF,KLF4,BMP2,FOS,PLAU,IL6,GFPT2,PHLDA2,PHLDA2,CLCF1,PMEPA1,EFNA1,GADD45A,BTG2,IL23A,ZFP36,NR4A2,NR4A3,TNFAIP6,VEGFA,B4GALT1,CSF1,DUSP5,RCAN1,BHLHE40,CEBPB,PLK2,CCND1,TSC22D1,IER5,EGR1,F2RL1,SAT1,SLC2A3,ATF3,PHLDA1,FUT4,SPHK1,SIK1,SGK1,JUNB,PER1,EDN1,IL6ST,RHOB,F3,SDC4,DUSP2,IN…
HALLMARK_UNFOLDED_PROTEIN_RESPONSE	0.321574	0.472903	-0.319232	-1.07288	236	108	IGFBP1,CKS1B,ATF6,VEGFA,WFS1,STC2,CHAC1,PSAT1,ERN1,CEBPB,XBP1,ATF3,DDIT4,FKBP14,SLC7A5,EIF4EBP1,ATP6V0D1,PDIA6,FUS,RPS14,BAG3,YIF1A,SEC11A,KDELR3,SHC1
HALLMARK_UV_RESPONSE_DN	0.989247	1	-0.195361	-0.674134	735	145	SERPINE1,HAS2,SNAI2,CITED2,GJA1,FZD2,PPARG,ANXA4,ITGB3,ADORA2B,COL1A2,LAMC1,CDC42BPA,IRS1,BHLHE40,COL1A1,CAV1,COL3A1,ATP2B4,VAV2,COL5A2,F3,PMP22,PIAS3,IGF1R,DUSP1,AMPH,VLDLR,FHL2,ID1,MIOS,PRKCA,MMP16,PDLIM5,TFPI,PTEN,PTEN,IGFBP5,GRK5,NEK7,PDGFRB,GCNT1,MGLL,ANXA2,MAP2K5,INPP4B,MAP1B,ATP2C1,ZMIZ1,DDAH1
HALLMARK_UV_RESPONSE_UP	0.47619	0.626566	-0.280211	-0.98984	369	181	AQP3,RET,FGF18,TCHH,GAL,NPTX2,SHOX2,NR4A1,MAPK8IP2,BMP2,FOS,IL6,LHX2,HTR7,BTG2,EPHX1,MMP14,COL2A1,DLG4,C4BPB,CREG1,HMOX1,OLFM1,TUBA4A,NAT1,GGH,ATF3,CHRNA5,IGFBP2,JUNB,NTRK3,NPTXR,EIF2S3,IL6ST,TYRO3,RHOB,BCL2L11,DNAJB1,TMBIM6
HALLMARK_WNT_BETA_CATENIN_SIGNALING	0.290625	0.454287	-0.379197	-1.11968	185	50	DKK1,FZD1,JAG2,WNT5B,CCND2,NCOR2,FZD8,HEY1
HALLMARK_XENOBIOTIC_METABOLISM	0.0405577	0.0921765	-0.363351	-1.29814	31	209	AKR1C2,CYP17A1,CES1,CES1,IGFBP1,PLG,ABCC2,RBP4,FMO3,XDH,PTGES,SERPINE1,AKR1C3,ALDH3A1,RAP1GAP,PDK4,ACSM1,GAD1,SLC1A5,CYP4F2,CCL25,PYCR1,EPHX1,GSR,ABCC3,SPINT2,TTPA,GCKR,CDA,UPP1,CYP2S1,BLVRB,NQO1,HMOX1,DDC,CAT,UGDH,IDH1,TGFB2,CYB5A,REG1A,MPP2,SERTAD1,ALDH9A1,AQP9,JUP,SHMT2,UPB1,SERPINA6,SERPINA6,TMEM97,CYP2J2,POR,CYP26A1,ADH5,TMBIM6,ACOX3,RETSAT,ASL,ESR1,ENPEP,DDT,DDT
