# Supplementary material for: A Subset of Microsatellite Unstable Cancer Genomes Prone to Short Insertions over Deletions Is Associated with Elevated Anticancer Immunity
Source: Genes (Basel). 2024 Jun 12;15(6):770. doi: 10.3390/genes15060770 (PMC11202581; doi:10.3390/genes15060770)
Supplement: Supplementary file 1 [file genes-15-00770-s001.zip › genes-3037846-supplementary/Supplementary Table S4.xlsx]

## Sheet: SupplementaryTable4
Table S4. Indel-related genomic features representing 1bp deletion (ID2) and 1 bp insertion (ID1) from PCAWG
TumorType	Sample	Indels	TMB	POLEmut	Subtype
Biliary.AdenoCA	SP99325	129378	78.4667	1	MMRd-del
ColoRect.AdenoCA	SP18310	137260	NA	0	MMRd-del
ColoRect.AdenoCA	SP17172	41651	NA	0	MMRd-del
ColoRect.AdenoCA	SP96133	78583	NA	0	MMRd-del
ColoRect.AdenoCA	SP110242	127730	NA	0	MMRd-del
ColoRect.AdenoCA	SP21017	117073	NA	0	MMRd-del
ColoRect.AdenoCA	SP22383	80661	NA	0	MMRd-del
ColoRect.AdenoCA	SP22031	3532	37.3333	1	PPd
ColoRect.AdenoCA	SP19215	75239	41.4	0	MMRd-del
ColoRect.AdenoCA	SP16886	7736	122.867	1	PPd
ColoRect.AdenoCA	SP21400	10604	163.7	1	PPd
ColoRect.AdenoCA	SP18946	16986	152	1	PPd
ColoRect.AdenoCA	SP80615	19514	402.033	1	PPd
Kidney.RCC	SP102897	13768	12.1	0	MMRd-del
Liver.HCC	SP98845	9355	10.5333	0	MMRd-del
Liver.HCC	SP107012	30199	15.8	0	MMRd-del
Ovary.AdenoCA	SP102133	20838	12.8	0	MMRd-ins
Panc.AdenoCA	SP125746	48102	NA	0	MMRd-del
Panc.AdenoCA	SP125770	21973	16.5	0	MMRd-ins
Skin.Melanoma	SP124384	22934	42.0667	0	MMRd-del
Stomach.AdenoCA	SP135287	65367	NA	0	MMRd-del
Stomach.AdenoCA	SP85122	102255	NA	0	MMRd-del
Stomach.AdenoCA	SP84384	102330	NA	0	MMRd-del
Stomach.AdenoCA	SP84982	53700	28.9667	0	MMRd-del
Stomach.AdenoCA	SP84392	103366	52.3333	0	MMRd-del
Stomach.AdenoCA	SP84439	96781	167.2	1	MMRd-del
Uterus.AdenoCA	SP95454	28679	NA	0	MMRd-del
Uterus.AdenoCA	SP94741	58357	NA	0	MMRd-del
Uterus.AdenoCA	SP90989	53157	NA	0	MMRd-del
Uterus.AdenoCA	SP93540	98735	NA	0	MMRd-del
Uterus.AdenoCA	SP93227	130413	NA	0	MMRd-del
Uterus.AdenoCA	SP94933	66330	19.0333	0	MMRd-ins
Uterus.AdenoCA	SP92364	62255	44.1333	0	MMRd-del
Uterus.AdenoCA	SP94917	18292	9.9	0	MMRd-del
Uterus.AdenoCA	SP92659	3775	42.6667	1	PPd
Uterus.AdenoCA	SP92460	14442	11.7	0	MMRd-del
